# Supplementary material for: Complex wireframe DNA nanostructures from simple building blocks
Source: Nat Commun. 2019 Mar 6;10:1067. doi: 10.1038/s41467-019-08647-7 (PMC6403373; doi:10.1038/s41467-019-08647-7)
Supplement: Supplementary file 14 — Supplementary Data 1 [file 41467_2019_8647_MOESM14_ESM.xlsx]

## Sheet: Hexagonal-3arm 
Hexagonal pattern-3arm Vertices-1	TTTTTTTTTTTCTTATCGGGCCTACGGCTTGT
Hexagonal pattern-3arm Vertices-2	AGCGTCTGGCGTCGTAGAGGCGCCCGATAAGA
Hexagonal pattern-3arm Vertices-3	CCAGAAAGGTACAAGCCGTAGGCCTCTACGAC
Hexagonal pattern-3arm Vertices-4	ACCTTTCTGGCCTTGGCTATTAGCGGCGCTCA
Hexagonal pattern-3arm Vertices-5	AGTCCACGATTGAACGACAAGAATAGCCAAGG
Hexagonal pattern-3arm Vertices-6	TTTTTTTTTTTGAGCGCCGCTCTTGTCGTTCA
Hexagonal pattern-3arm Vertices-7	ATCGTGGACTCATTTAAGTAAAGCTCGGGTAT
Hexagonal pattern-3arm Vertices-8	TCCGTGGATCATTGTTAGACGTTACTTAAATG
Hexagonal pattern-3arm Vertices-9	CATGCGCCGCATACCCGAGCTCGTCTAACAAT
Hexagonal pattern-3arm Vertices-10	GCGGCGCATGACTGACTGAAGGGCAATATTTA
Hexagonal pattern-3arm Vertices-11	ATACAAGAATTACAGATTGATCTTCAGTCAGT
Hexagonal pattern-3arm Vertices-12	TTTTTTTTTTTAAATATTGCCATCAATCTGTA
Hexagonal pattern-3arm Vertices-13	ATTCTTGTATTCACAGCGCCAGGCTTGCACGA
Hexagonal pattern-3arm Vertices-14	AATCGTAGGCACGCAATAATATGGCGCTGTGA
Hexagonal pattern-3arm Vertices-15	TTAGCTGGTATCGTGCAAGCCTATTATTGCGT
Hexagonal pattern-3arm Vertices-16	TACCAGCTAAATCAGACACCAATTTCAGGTCT
Hexagonal pattern-3arm Vertices-17	TTGAATTCCGATTCGACGATTTGGTGTCTGAT
Hexagonal pattern-3arm Vertices-18	TTTTTTTTTTAGACCTGAAATAATCGTCGAAT
Hexagonal pattern-3arm Vertices-19	CGGAATTCAACCTCAGTATATGTGACGCACCT
Hexagonal pattern-3arm Vertices-20	CCGAAAGAATTCCACGTGGCGATATACTGAGG
Hexagonal pattern-3arm Vertices-21	TTTTTTTTTTAGGTGCGTCACCGCCACGTGGA
Hexagonal pattern-3arm Vertices-22	ATTCTTTCGGTGGTTAAACGACTGCAGCAATC
Hexagonal pattern-3arm Vertices-23	CCTGCCAGACAAGCACCTCATTCGTTTAACCA
Hexagonal pattern-3arm Vertices-24	TTTTTTTTTTGATTGCTGCAGATGAGGTGCTT
Hexagonal pattern-3arm Vertices-25	GTCTGGCAGGCATCCAAATCGGCTCGGACCTA
Hexagonal pattern-3arm Vertices-26	GATCAGCTTGATGTCCTGAGTCGATTTGGATG
Hexagonal pattern-3arm Vertices-27	GCCCTAGACATAGGTCCGAGCACTCAGGACAT
Hexagonal pattern-3arm Vertices-28	CAAGCTGATCACCTCGAAGCAAATCAGTTGTC
Hexagonal pattern-3arm Vertices-29	GCCTACGATTAGACAAGCGGATGCTTCGAGGT
Hexagonal pattern-3arm Vertices-30	AGCCCTCTTTGACAACTGATTTCCGCTTGTCT
Hexagonal pattern-3arm Vertices-31	AAAGAGGGCTTTAAATGAGTCGAAGTTTAAAG
Hexagonal pattern-3arm Vertices-32	ACAAATGAAGTAGATTGCCTCGACTCATTTAA
Hexagonal pattern-3arm Vertices-33	CAAATGAACGCTTTAAACTTCGAGGCAATCTA
Hexagonal pattern-3arm Vertices-34	CTTCATTTGTAAAGAGTGGGACACGGTCATAA
Hexagonal pattern-3arm Vertices-35	GATCCACGGAAACTGCCCGAATCCCACTCTTT
Hexagonal pattern-3arm Vertices-36	CTGCGTGCCGTTATGACCGTGTTCGGGCAGTT
Hexagonal pattern-3arm Vertices-37	CGGCACGCAGCATCTGGAATAGACACTATCCT
Hexagonal pattern-3arm Vertices-38	AACGTACGATGCTTCCTCTCTTATTCCAGATG
Hexagonal pattern-3arm Vertices-39	AATGACCTCGAGGATAGTGTCAGAGAGGAAGC
Hexagonal pattern-3arm Vertices-40	ATCGTACGTTCGATATTGCAGGTACTCTGCTT
Hexagonal pattern-3arm Vertices-41	GCCAGACGCTGGTCCTACTGCCTGCAATATCG
Hexagonal pattern-3arm Vertices-42	TTTTTTTTTTAAGCAGAGTACGCAGTAGGACC
Hexagonal pattern-3arm Vertices-43	TTTTTTTTTTCCATGCCAGCATTTGTGAGACC
Hexagonal pattern-3arm Vertices-44	CCGATTGTCACGTGTACCCGCTGCTGGCATGG
Hexagonal pattern-3arm Vertices-45	CTAGTTCATAGGTCTCACAAAGCGGGTACACG
Hexagonal pattern-3arm Vertices-46	TATGAACTAGGACCCGTTTATGTAACCGCGGG
Hexagonal pattern-3arm Vertices-47	TATAGTTCGTACCATCGCGAGATAAACGGGTC
Hexagonal pattern-3arm Vertices-48	CGAGGTCATTCCCGCGGTTACCTCGCGATGGT
Hexagonal pattern-3arm Vertices-49	ACGAACTATAGAAATCCGCTTTGAGGCGAAAG
Hexagonal pattern-3arm Vertices-50	GCTGTAAGGCCAGTTCGTTTAAAGCGGATTTC
Hexagonal pattern-3arm Vertices-51	TCATTGGACCCTTTCGCCTCATAAACGAACTG
Hexagonal pattern-3arm Vertices-52	GGTCCAATGAAGTAACGAGACAGAAGTAGATA
Hexagonal pattern-3arm Vertices-53	TACTTAGAGTTCCCTTGGTGGGTCTCGTTACT
Hexagonal pattern-3arm Vertices-54	CGTTCATTTGTATCTACTTCTCCACCAAGGGA
Hexagonal pattern-3arm Vertices-55	ACTCTAAGTATAATGTGGAAATACGCCTGGTT
Hexagonal pattern-3arm Vertices-56	GCGTGATGAGGTGACTTTACGTTTCCACATTA
Hexagonal pattern-3arm Vertices-57	CGGCCTCAATAACCAGGCGTACGTAAAGTCAC
Hexagonal pattern-3arm Vertices-58	ATTGAGGCCGAGAAAGCGCGATTAGCAGACAT
Hexagonal pattern-3arm Vertices-59	CGGCGATTCAGACAGCCAGCTTCGCGCTTTCT
Hexagonal pattern-3arm Vertices-60	TGTCTAGGGCATGTCTGCTAAAGCTGGCTGTC
Hexagonal pattern-3arm Vertices-61	TGAATCGCCGTCGGAAGATACAGCTCAATTAC
Hexagonal pattern-3arm Vertices-62	GTGCTTTAATCCCACTACCTTGTATCTTCCGA
Hexagonal pattern-3arm Vertices-63	TTTTTTTTTTGTAATTGAGCTAAGGTAGTGGG
Hexagonal pattern-3arm Vertices-64	ATTAAAGCACGAGGTATTCGGAAGGGACCATG
Hexagonal pattern-3arm Vertices-65	TATGGGCAGTGGATTGCTGGGCCGAATACCTC
Hexagonal pattern-3arm Vertices-66	TTTTTTTTTTCATGGTCCCTTCCCAGCAATCC
Hexagonal pattern-3arm Vertices-67	ACTGCCCATAACGAACCTCCTTGTCGGGACAC
Hexagonal pattern-3arm Vertices-68	GGCCAAGCTACCGTCACTTATAGGAGGTTCGT
Hexagonal pattern-3arm Vertices-69	ACTGTGCATGGTGTCCCGACAATAAGTGACGG
Hexagonal pattern-3arm Vertices-70	TAGCTTGGCCTTCAATTATCTAGAATACTGAG
Hexagonal pattern-3arm Vertices-71	CTCATCACGCCATTTGCGTGGAGATAATTGAA
Hexagonal pattern-3arm Vertices-72	AAATGCTTACCTCAGTATTCTCCACGCAAATG
Hexagonal pattern-3arm Vertices-73	GTAAGCATTTCTCATGAAAGGAAAGGGCCGTC
Hexagonal pattern-3arm Vertices-74	CCGTATAAAGGTTATCGTTATCCTTTCATGAG
Hexagonal pattern-3arm Vertices-75	CGCAACTCCGGACGGCCCTTTATAACGATAAC
Hexagonal pattern-3arm Vertices-76	CTTTATACGGTTCCTGCAAGAGTTCTACGGTC
Hexagonal pattern-3arm Vertices-77	GCCTTACAGCATACGTGTGGCTCTTGCAGGAA
Hexagonal pattern-3arm Vertices-78	CATTTAGAATGACCGTAGAACGCCACACGTAT
Hexagonal pattern-3arm Vertices-79	ATTCTAAATGCCTCGGGTAGCAATACCCAGGG
Hexagonal pattern-3arm Vertices-80	TAACAGGTTGTTGGGAAAGACGCTACCCGAGG
Hexagonal pattern-3arm Vertices-81	CTATGGCGATCCCTGGGTATTGTCTTTCCCAA
Hexagonal pattern-3arm Vertices-82	CAACCTGTTACAACCACGTGTCACTGCCTATT
Hexagonal pattern-3arm Vertices-83	TGACAATCGGTGTCCTGCCCTACACGTGGTTG
Hexagonal pattern-3arm Vertices-84	TTTTTTTTTTAATAGGCAGTGAGGGCAGGACA
Hexagonal pattern-3arm Vertices-85	TTTTTTTTTTCATGTTAAGCCCGATTTGGCCC
Hexagonal pattern-3arm Vertices-86	CTTTGTCCGGCTCACTGCCCTGGCTTAACATG
Hexagonal pattern-3arm Vertices-87	GTCGAAAGTTGGGCCAAATCGAGGGCAGTGAG
Hexagonal pattern-3arm Vertices-88	AACTTTCGACCTGGTGATCCTCGCGGATCAGC
Hexagonal pattern-3arm Vertices-89	TATGCTGTAGTCCCTTGTCTGAGGATCACCAG
Hexagonal pattern-3arm Vertices-90	ATCGCCATAGGCTGATCCGCGCAGACAAGGGA
Hexagonal pattern-3arm Vertices-91	CTACAGCATAACATGGGAGATTACAACCTAAA
Hexagonal pattern-3arm Vertices-92	GTCACCGGTCTGTTCAGTATAATCTCCCATGT
Hexagonal pattern-3arm Vertices-93	AGGTTAAAGATTTAGGTTGTATATACTGAACA
Hexagonal pattern-3arm Vertices-94	TCTTTAACCTCCGTGTCTGTGTATTTAAAGTT
Hexagonal pattern-3arm Vertices-95	TTAGTAAGGTAGACTGTATTCCACAGACACGG
Hexagonal pattern-3arm Vertices-96	CGGAGTTGCGAACTTTAAATAGAATACAGTCT
Hexagonal pattern-3arm Vertices-97	ACCTTACTAAAGAGCAAAGGATGTCGGAGGCT
Hexagonal pattern-3arm Vertices-98	ATCAAGCATCCACCCTTACCTTCCTTTGCTCT
Hexagonal pattern-3arm Vertices-99	TGACATGAAGAGCCTCCGACAAGGTAAGGGTG
Hexagonal pattern-3arm Vertices-100	CTTCATGTCATCGGGCTGAAGTTTAACCCTAC
Hexagonal pattern-3arm Vertices-101	TTCTCCCTCTCCATGCAGGTGCTTCAGCCCGA
Hexagonal pattern-3arm Vertices-102	CATGCACAGTGTAGGGTTAAACACCTGCATGG
Hexagonal pattern-3arm Vertices-103	AGAGGGAGAAATGGAGGGATAACCGATAAGGT
Hexagonal pattern-3arm Vertices-104	AACAATTATGAGAATCACCATTATCCCTCCAT
Hexagonal pattern-3arm Vertices-105	TTTTTTTTTTACCTTATCGGTATGGTGATTCT
Hexagonal pattern-3arm Vertices-106	CATAATTGTTTACGGTCGGTCGTATTACACCT
Hexagonal pattern-3arm Vertices-107	ACAGCTACTGCACGCTCGTCGGACCGACCGTA
Hexagonal pattern-3arm Vertices-108	TTTTTTTTTTAGGTGTAATACCGACGAGCGTG
Hexagonal pattern-3arm Vertices-109	CAGTAGCTGTCCTGGCGCGTGCGATAGTGCAT
Hexagonal pattern-3arm Vertices-110	AAACATACTAAGAGTTCCATCCACGCGCCAGG
Hexagonal pattern-3arm Vertices-111	TTTTTTTTTTATGCACTATCGGATGGAACTCT
Hexagonal pattern-3arm Vertices-112	TAGTATGTTTGCTGGCTGATCTTTGGAAGGGC
Hexagonal pattern-3arm Vertices-113	GATGCTTGATAAGACTTAGGAGATCAGCCAGC
Hexagonal pattern-3arm Vertices-114	TTCATCCGTGGCCCTTCCAAATCCTAAGTCTT
Hexagonal pattern-3arm Vertices-115	CACGGATGAACTCTTGAACGGTCAGACACTCG
Hexagonal pattern-3arm Vertices-116	TGTTGTGAATACCGGTTTACTCCGTTCAAGAG
Hexagonal pattern-3arm Vertices-117	TTTTTTTTTTCGAGTGTCTGAAGTAAACCGGT
Hexagonal pattern-3arm Vertices-118	ATTCACAACAGCGCGTAGATCGATCTCACTAT
Hexagonal pattern-3arm Vertices-119	GACCGGTGACGGGTCAGCAAAGATCTACGCGC
Hexagonal pattern-3arm Vertices-120	CAAGCGACAGATAGTGAGATCTTTGCTGACCC
Hexagonal pattern-3arm Vertices-121	CTGTCGCTTGAGTGGGCTAGCTTCAGAGCTGT
Hexagonal pattern-3arm Vertices-122	TGCGTAGAGGGAATCTGCGGCGCTAGCCCACT
Hexagonal pattern-3arm Vertices-123	TTTTTTTTTTACAGCTCTGAAGCCGCAGATTC
Hexagonal pattern-3arm Vertices-124	CCTCTACGCACACCAGGGCCCGCAGCGACATT
Hexagonal pattern-3arm Vertices-125	CCGGACAAAGGCTCTCCCTACGGGCCCTGGTG
Hexagonal pattern-3arm Vertices-126	TTTTTTTTTTAATGTCGCTGCGTAGGGAGAGC

## Sheet: Square-4arm(11bp10bp) 
Square pattern-4arm Vertices-11bp10bp-1	CCTTCAAGGGCCCAAGACAGACTTTTTTTTTT
Square pattern-4arm Vertices-11bp10bp-2	GTCTGTCTTGGCAGTAAGAGCACGTCAGCCAG
Square pattern-4arm Vertices-11bp10bp-3	CATAGAATCCAGCCCTTGAAGGTTTTTTTTTT
Square pattern-4arm Vertices-11bp10bp-4	TGTTGGTGTAGAAAGAGAGAACTGTATATCAT
Square pattern-4arm Vertices-11bp10bp-5	GTGGGCCGCGGACCAGGTTCATTTTTTTTTTT
Square pattern-4arm Vertices-11bp10bp-6	ATGAACCTGGTTTACGACTGACTAATATAACA
Square pattern-4arm Vertices-11bp10bp-7	AGGGCGGGCGGCCGCGGCCCACCTGGCTGACG
Square pattern-4arm Vertices-11bp10bp-8	TGCTCTTACTGTGGATTCTATGATGATATACA
Square pattern-4arm Vertices-11bp10bp-9	GTTCTCTCTTTAGCTCCCAAACCTTGCCTTTA
Square pattern-4arm Vertices-11bp10bp-10	AACTGCATGGACTACACCAACATTTTTTTTTT
Square pattern-4arm Vertices-11bp10bp-11	ATGCTTGAATTTACAAACTATTTGACCATCCA
Square pattern-4arm Vertices-11bp10bp-12	GGGACATGGATTGTTTGACCTCAATGCATACG
Square pattern-4arm Vertices-11bp10bp-13	GATCAACGCATGTGACCTTAATTTTTTTTTTT
Square pattern-4arm Vertices-11bp10bp-14	ATTAAGGTCACAGCAACTTAGCTACTTTGGAG
Square pattern-4arm Vertices-11bp10bp-15	TTGAACTTCATATGCGTTGATCTGTTATATTA
Square pattern-4arm Vertices-11bp10bp-16	GTCAGTCGTAACCGCCCGCCCTCGTATGCATT
Square pattern-4arm Vertices-11bp10bp-17	GAGGTCAAACAGAGTCCGCTATGTTTGGCCCT
Square pattern-4arm Vertices-11bp10bp-18	GCCATGGTTTCATCCATGTCCCTAAAGGCAAG
Square pattern-4arm Vertices-11bp10bp-19	GTTTGGGAGCTTCCATGCAGTTTGGATGGTCA
Square pattern-4arm Vertices-11bp10bp-20	AATAGTTTGTAATTCATCCGTCAGCCGTTGCT
Square pattern-4arm Vertices-11bp10bp-21	CACGGCAGTCAAATTCAAGCATTTTTTTTTTT
Square pattern-4arm Vertices-11bp10bp-22	GGGACATAGCGCCTATGTCCGTAGCCCTCGGT
Square pattern-4arm Vertices-11bp10bp-23	GTCAGACATGGCGACTGAAGCGACCCGTGTTC
Square pattern-4arm Vertices-11bp10bp-24	ATGTTGGTGAGAAGATAGTCGGACGGTGTGGA
Square pattern-4arm Vertices-11bp10bp-25	GGATCATCGCATCAGTAGACTCTTTTTTTTTT
Square pattern-4arm Vertices-11bp10bp-26	GAGTCTACTGAAGGAGGATCGAAGGGCGCGGT
Square pattern-4arm Vertices-11bp10bp-27	CTCTCGTGGGCTGCGATGATCCCTCCAAAGTA
Square pattern-4arm Vertices-11bp10bp-28	GCTAAGTTGCTATGAAGTTCAATCCACACCGT
Square pattern-4arm Vertices-11bp10bp-29	CCGACTATCTTAAGATGGGCCGACGTGAACAT
Square pattern-4arm Vertices-11bp10bp-30	GCATTTAGATCCTCACCAACATAGGGCCAAAC
Square pattern-4arm Vertices-11bp10bp-31	ATAGCGGACTCGAAACCATGGCGAACACGGGT
Square pattern-4arm Vertices-11bp10bp-32	CGCTTCAGTCGGCCACATCCTTCGATTCCCGT
Square pattern-4arm Vertices-11bp10bp-33	CAAGTGAATAACCATGTCTGACAGCAACGGCT
Square pattern-4arm Vertices-11bp10bp-34	GACGGATGAATTGACTGCCGTGACCGAGGGCT
Square pattern-4arm Vertices-11bp10bp-35	ACGGACATAGGCCCTTGCCGACTATGGGCTCG
Square pattern-4arm Vertices-11bp10bp-36	CACTCAGATGGCGCTATGTCCCTTTTTTTTTT
Square pattern-4arm Vertices-11bp10bp-37	GGCTCGGTAGTATTGCGCTTTCACCGTCAATT
Square pattern-4arm Vertices-11bp10bp-38	ACCGTTGCTTTATCCTGCGAGCACCCTGTCTG
Square pattern-4arm Vertices-11bp10bp-39	TAAAGTTCCCTTGTATATGTTTATAGCACGTA
Square pattern-4arm Vertices-11bp10bp-40	AACCCGCGTACTGCTCTACACTTTGTCAATTA
Square pattern-4arm Vertices-11bp10bp-41	GTAAAGATATTCCGCGACGGTTTTTTTTTTTT
Square pattern-4arm Vertices-11bp10bp-42	AACCGTCGCGGATCTTGCAACGTTGCTTGCAG
Square pattern-4arm Vertices-11bp10bp-43	CGAGCGGTTAGAATATCTTTACACCGCGCCCT
Square pattern-4arm Vertices-11bp10bp-44	TCGATCCTCCTGCCCACGAGAGTAATTGACAA
Square pattern-4arm Vertices-11bp10bp-45	AGTGTAGAGCAGAATTCCTCGGTTTCGTTCCG
Square pattern-4arm Vertices-11bp10bp-46	TCACACGTCCAGTACGCGGGTTATGTTCACGT
Square pattern-4arm Vertices-11bp10bp-47	CGGCCCATCTTGATCTAAATGCTACGTGCTAT
Square pattern-4arm Vertices-11bp10bp-48	AAACATATACATCCCTTACCAGGTCGACGTCG
Square pattern-4arm Vertices-11bp10bp-49	GGCGCGCCAACAGGGAACTTTAACGGGAATCG
Square pattern-4arm Vertices-11bp10bp-50	AAGGATGTGGCTTATTCACTTGCAGACAGGGT
Square pattern-4arm Vertices-11bp10bp-51	GCTCGCAGGATAATTCAGGTCAACGCAGGTCA
Square pattern-4arm Vertices-11bp10bp-52	CGGGCTTTAACAAAGCAACGGTCGAGCCCATA
Square pattern-4arm Vertices-11bp10bp-53	GTCGGCAAGGGCCATCTGAGTGAATTGACGGT
Square pattern-4arm Vertices-11bp10bp-54	GAAAGCGCAATGGGATGCCGCTCGTTCCGGCT
Square pattern-4arm Vertices-11bp10bp-55	AGTTGTCTCCTACTACCGAGCCTTTTTTTTTT
Square pattern-4arm Vertices-11bp10bp-56	AGATTTGCAGTTGTGGGCGATGAGCACCACCG
Square pattern-4arm Vertices-11bp10bp-57	CAGGGAATGGACTGTCGCATTAGCTCCAGTGA
Square pattern-4arm Vertices-11bp10bp-58	TCTCACCGCACTGGACAAATTTAGGCCTGCAG
Square pattern-4arm Vertices-11bp10bp-59	CTCGGCGAGACTCAGAACCCATGTTCCCGATC
Square pattern-4arm Vertices-11bp10bp-60	GCTAAATGGCTTTCCATGAAGTTATATGCTAC
Square pattern-4arm Vertices-11bp10bp-61	CGTCTTTATATTCCGACGTAAGTTTTTTTTTT
Square pattern-4arm Vertices-11bp10bp-62	CTTACGTCGGACTATGTAATATTTTTTTTTTT
Square pattern-4arm Vertices-11bp10bp-63	TCAACGAGGACATATAAAGACGCTGCAAGCAA
Square pattern-4arm Vertices-11bp10bp-64	CGTTGCAAGATCTAACCGCTCGGTAGCATATA
Square pattern-4arm Vertices-11bp10bp-65	ACTTCATGGAATGTTCTTCGCAGTCGACGGAG
Square pattern-4arm Vertices-11bp10bp-66	TAAAGTAGAGTAGCCATTTAGCCGGAACGAAA
Square pattern-4arm Vertices-11bp10bp-67	CCGAGGAATTCTGGACGTGTGAGATCGGGAAC
Square pattern-4arm Vertices-11bp10bp-68	ATGGGTTCTGATCTGTAAAGACGCTAGGAGCA
Square pattern-4arm Vertices-11bp10bp-69	TGCTTCCCTCAGTCTCGCCGAGCGACGTCGAC
Square pattern-4arm Vertices-11bp10bp-70	CTGGTAAGGGAGTTGGCGCGCCCTGCAGGCCT
Square pattern-4arm Vertices-11bp10bp-71	AAATTTGTCCACACCTAGCTACTGGCGGGCAC
Square pattern-4arm Vertices-11bp10bp-72	TGAAACGATGTGTGCGGTGAGATGACCTGCGT
Square pattern-4arm Vertices-11bp10bp-73	TGACCTGAATTGTTAAAGCCCGTCACTGGAGC
Square pattern-4arm Vertices-11bp10bp-74	TAATGCGACAGATGGGCTTTAAGGCTATCGTA
Square pattern-4arm Vertices-11bp10bp-75	TTAACACCTGCTCCATTCCCTGAGCCGGAACG
Square pattern-4arm Vertices-11bp10bp-76	AGCGGCATCCCAGGAGACAACTCGGTGGTGCT
Square pattern-4arm Vertices-11bp10bp-77	CATCGCCCACAACGCTGAATAGCGCTGGAGTC
Square pattern-4arm Vertices-11bp10bp-78	GTCACGAACTAACTGCAAATCTTTTTTTTTTT
Square pattern-4arm Vertices-11bp10bp-79	GTTAACAGATCTGGTGTGGTATGATGTTGTGG
Square pattern-4arm Vertices-11bp10bp-80	TCGTCCACGTGTTCAATCTGATGGTTAACGCT
Square pattern-4arm Vertices-11bp10bp-81	AATGGTACAACGGTTAGCCGCGGCTATATTGG
Square pattern-4arm Vertices-11bp10bp-82	CGGAATGATAGGTCGGTTACTGGTAGGCAGTA
Square pattern-4arm Vertices-11bp10bp-83	GATCCCAACCGCCCTCCCTAAATCGTCAAACA
Square pattern-4arm Vertices-11bp10bp-84	ATATTACATAGGTCCTCGTTGATGTTTGACGA
Square pattern-4arm Vertices-11bp10bp-85	TTTAGGGAGGGCTAGTCAGAGATTTTTTTTTT
Square pattern-4arm Vertices-11bp10bp-86	GTTAGCTGTGCCGGTTGGGATCCTCCGTCGAC
Square pattern-4arm Vertices-11bp10bp-87	TGCGAAGAACAACTCTACTTTATACTGCCTAC
Square pattern-4arm Vertices-11bp10bp-88	CAGTAACCGACACGGTCCGCAGGTCAGTATCA
Square pattern-4arm Vertices-11bp10bp-89	CGGGCAGAGAGCTATCATTCCGTGCTCCTAGC
Square pattern-4arm Vertices-11bp10bp-90	GTCTTTACAGATGAGGGAAGCACCAATATAGC
Square pattern-4arm Vertices-11bp10bp-91	CGCGGCTAACCCTACTTGATATTCGGATAGAT
Square pattern-4arm Vertices-11bp10bp-92	TCCGGCTCGAAGTTGTACCATTGTGCCCGCCA
Square pattern-4arm Vertices-11bp10bp-93	GTAGCTAGGTGACATCGTTTCAAGCGTTAACC
Square pattern-4arm Vertices-11bp10bp-94	ATCAGATTGAAGGGCAAAGACCATGGTGATTC
Square pattern-4arm Vertices-11bp10bp-95	TATATTCCTGCCACGTGGACGATACGATAGCC
Square pattern-4arm Vertices-11bp10bp-96	TTAAAGCCCATGCAGGTGTTAACCACAACATC
Square pattern-4arm Vertices-11bp10bp-97	ATACCACACCACGTGCTAGCCACTGACCAGCT
Square pattern-4arm Vertices-11bp10bp-98	CTTGGTGACGGGATCTGTTAACGACTCCAGCG
Square pattern-4arm Vertices-11bp10bp-99	CTATTCAGCGTTAGTTCGTGACTTTTTTTTTT
Square pattern-4arm Vertices-11bp10bp-100	GTCGCTGCAAATTGTGTTGTATAATATGTCAG
Square pattern-4arm Vertices-11bp10bp-101	TCCCGTTGTCGTCGGCATGCTATCCCTCGAAG
Square pattern-4arm Vertices-11bp10bp-102	TCAGATGCCGATGATGGGTACGGTGCTCTAGC
Square pattern-4arm Vertices-11bp10bp-103	GCATGGCCCTCTACCGCCTTCGGAACAGTGGT
Square pattern-4arm Vertices-11bp10bp-104	TCTCTGACTAGGCACAGCTAACACCACTGTTC
Square pattern-4arm Vertices-11bp10bp-105	CGAAGGCGGTATGATCTGGTCGTTTTTTTTTT
Square pattern-4arm Vertices-11bp10bp-106	AGTTGCTGGTGGAGGGCCATGCTGATACTGAC
Square pattern-4arm Vertices-11bp10bp-107	CTGCGGACCGTCTCTCTGCCCGGCTAGAGCAC
Square pattern-4arm Vertices-11bp10bp-108	CGTACCCATCATCATCCACTCCTTGCTTAATG
Square pattern-4arm Vertices-11bp10bp-109	ATCTTACAAGTTCGGCATCTGAATCTATCCGA
Square pattern-4arm Vertices-11bp10bp-110	ATATCAAGTAGTTCGAGCCGGACTTCGAGGGA
Square pattern-4arm Vertices-11bp10bp-111	TAGCATGCCGAATTTATAGGGCGCCTCTGATG
Square pattern-4arm Vertices-11bp10bp-112	CGCCCTACATACGACAACGGGAGAATCACCAT
Square pattern-4arm Vertices-11bp10bp-113	GGTCTTTGCCCGCAGGAATATACTGACATATT
Square pattern-4arm Vertices-11bp10bp-114	ATACAACACAATGCTGTGCCCTCAAAGGTATC
Square pattern-4arm Vertices-11bp10bp-115	GCATATAGCGGTTTGCAGCGACAGCTGGTCAG
Square pattern-4arm Vertices-11bp10bp-116	TGGCTAGCACGCCGTCACCAAGTTTTTTTTTT
Square pattern-4arm Vertices-11bp10bp-117	AACCCTGCTATTAATTGCGCAGTGTTTAGGAT
Square pattern-4arm Vertices-11bp10bp-118	ACCTGCGGATATCAAGAGGGCTTTGAGCTACC
Square pattern-4arm Vertices-11bp10bp-119	GTTCGATGTCTAGTTCGAACAGTTGGAAGGTC
Square pattern-4arm Vertices-11bp10bp-120	CGACCAGATCACACCAGCAACTGACCTTCCAA
Square pattern-4arm Vertices-11bp10bp-121	CTGTTCGAACTCGGTGCCCTGTTTTTTTTTTT
Square pattern-4arm Vertices-11bp10bp-122	CCTGTCTAGCAAGACATCGAACCATTAAGCAA
Square pattern-4arm Vertices-11bp10bp-123	GGAGTGGATGAACTTGTAAGATGGTAGCTCAA
Square pattern-4arm Vertices-11bp10bp-124	AGCCCTCTTGACTGAACATGGCCCTTCGTCCG
Square pattern-4arm Vertices-11bp10bp-125	TACTACAAATATATCCGCAGGTCATCAGAGGC
Square pattern-4arm Vertices-11bp10bp-126	GCCCTATAAATTATGTAGGGCGATCCTAAACA
Square pattern-4arm Vertices-11bp10bp-127	CTGCGCAATTACCCTATATGCATCTAGTAAGT
Square pattern-4arm Vertices-11bp10bp-128	CATCCATGATGATAGCAGGGTTGATACCTTTG
Square pattern-4arm Vertices-11bp10bp-129	AGGGCACAGCACCGCTATATGCTTTTTTTTTT
Square pattern-4arm Vertices-11bp10bp-130	TCCGACGTTACATGGTCCCGCGGGCGGCACGT
Square pattern-4arm Vertices-11bp10bp-131	CGCGCGACATAATTCGGTATCTGTACTCAAAG
Square pattern-4arm Vertices-11bp10bp-132	ACAGGGCACCGTGCTAGACAGGCTTTGAGTAC
Square pattern-4arm Vertices-11bp10bp-133	AGATACCGAATCTCTGGTTGAATTTTTTTTTT
Square pattern-4arm Vertices-11bp10bp-134	CGTTGAAGTTATATGTCGCGCGCGGACGAAGG
Square pattern-4arm Vertices-11bp10bp-135	GCCATGTTCAGTATTTGTAGTAACGTGCCGCC
Square pattern-4arm Vertices-11bp10bp-136	CGCGGGACCATGCAGGACTGGACATGTAGCGA
Square pattern-4arm Vertices-11bp10bp-137	CCTACCGGGAAGTAACGTCGGAACTTACTAGA
Square pattern-4arm Vertices-11bp10bp-138	TGCATATAGGGCATCATGGATGTTTTTTTTTT
Square pattern-4arm Vertices-11bp10bp-139	AGGGCTTTATTCGTAAATAGAGTGGACCTGTA
Square pattern-4arm Vertices-11bp10bp-140	TTCAACCAGAGTAACTTCAACGTACAGGTCCA
Square pattern-4arm Vertices-11bp10bp-141	CTCTATTTACGTGAAGCGATGCTTTTTTTTTT
Square pattern-4arm Vertices-11bp10bp-142	GTAACTAATAGAATAAAGCCCTTCGCTACATG
Square pattern-4arm Vertices-11bp10bp-143	TCCAGTCCTGCTTCCCGGTAGGTTTTTTTTTT
Square pattern-4arm Vertices-11bp10bp-144	GCATCGCTTCACTATTAGTTACTTTTTTTTTT

## Sheet: Square-4arm(13bp6bp) 
Square pattern-4arm Vertices-13bp6bp-1	TGCCCTGTAAACACTCTATCGCGATTTTTTTT
Square pattern-4arm Vertices-13bp6bp-2	AATCGCGATAGAGGGTCAATAAAGTCGTACCT
Square pattern-4arm Vertices-13bp6bp-3	AAATGATACTCTATGTTTACAGGGCATTTTTT
Square pattern-4arm Vertices-13bp6bp-4	GGTTGCTACTCCAGGAGGCCGACGTTCCCGAG
Square pattern-4arm Vertices-13bp6bp-5	ATCCTGAGTGGAAAGCTAATGCGGCTTTTTTT
Square pattern-4arm Vertices-13bp6bp-6	AGCCGCATTAGCTGTCTGTGATATATGAGTTT
Square pattern-4arm Vertices-13bp6bp-7	GCATGTTGCTCTGTTCCACTCAGGATAGGTAC
Square pattern-4arm Vertices-13bp6bp-8	GACTTTATTGACCTAGAGTATCATTTCTCGGG
Square pattern-4arm Vertices-13bp6bp-9	AACGTCGGCCTCCCTGATCCATTTGTGATACG
Square pattern-4arm Vertices-13bp6bp-10	TGCGGCCTTTGGATGGAGTAGCAACCTTTTTT
Square pattern-4arm Vertices-13bp6bp-11	TATAGTATGCGCTACCAAAGTGGGTCTGGCCT
Square pattern-4arm Vertices-13bp6bp-12	TTAAGGTCTTTCGGCCTCCCTTCATCACATGT
Square pattern-4arm Vertices-13bp6bp-13	CTAACAAATTGAGTTTAACCTGTTGATTTTTT
Square pattern-4arm Vertices-13bp6bp-14	TCAACAGGTTAAACAAGATATTGTCTGTGTAT
Square pattern-4arm Vertices-13bp6bp-15	GGTGAACGTGAGACTCAATTTGTTAGAAACTC
Square pattern-4arm Vertices-13bp6bp-16	ATATATCACAGACCAGAGCAACATGCACATGT
Square pattern-4arm Vertices-13bp6bp-17	GATGAAGGGAGGCATCTTTGGCTATTTATCCT
Square pattern-4arm Vertices-13bp6bp-18	CGAGTGTCCGAACCGAAAGACCTTAACGTATC
Square pattern-4arm Vertices-13bp6bp-19	ACAAATGGATCAGTCCAAAGGCCGCAAGGCCA
Square pattern-4arm Vertices-13bp6bp-20	GACCCACTTTGGTTGAAAGCTGACTTAAATTG
Square pattern-4arm Vertices-13bp6bp-21	ACCATGAAGCATTAGCGCATACTATATTTTTT
Square pattern-4arm Vertices-13bp6bp-22	CCCTCTGAACACTCAGAAGCATCTCTAAATCC
Square pattern-4arm Vertices-13bp6bp-23	GCATCGGGAATAGCGGTATTATCACGGAAGAT
Square pattern-4arm Vertices-13bp6bp-24	AAGTCTGAAGCAAACGGGCTCACGGATTCCCT
Square pattern-4arm Vertices-13bp6bp-25	CTGTCTCATGCGTTCAAACGTTGGATTTTTTT
Square pattern-4arm Vertices-13bp6bp-26	ATCCAACGTTTGAGTGTCCTTGGTTCAAGTGG
Square pattern-4arm Vertices-13bp6bp-27	ATGCTAGGTGCGAACGCATGAGACAGATACAC
Square pattern-4arm Vertices-13bp6bp-28	AGACAATATCTTGTCTCACGTTCACCAGGGAA
Square pattern-4arm Vertices-13bp6bp-29	TCCGTGAGCCCGTTATCATGGCCGGTTTAATG
Square pattern-4arm Vertices-13bp6bp-30	AGAGTCTACCGCGTTGCTTCAGACTTAGGATA
Square pattern-4arm Vertices-13bp6bp-31	AATAGCCAAAGATGTTCGGACACTCGATCTTC
Square pattern-4arm Vertices-13bp6bp-32	CGTGATAATACCGTTGGAGCGCCGCATCATTT
Square pattern-4arm Vertices-13bp6bp-33	TAGACACGCCAATCTATTCCCGATGCCAATTT
Square pattern-4arm Vertices-13bp6bp-34	AAGTCAGCTTTCAAATGCTTCATGGTGGATTT
Square pattern-4arm Vertices-13bp6bp-35	AGAGATGCTTCTGCTCGAAAGACACGCCTCCT
Square pattern-4arm Vertices-13bp6bp-36	TTAGAATTCCAGTAGTGTTCAGAGGGTTTTTT
Square pattern-4arm Vertices-13bp6bp-37	GCGCTTTGAGAACTTGTCTTTGTGTGCAATAT
Square pattern-4arm Vertices-13bp6bp-38	AATAACAAGGGAGTCGAACTAGAAACGGGTTG
Square pattern-4arm Vertices-13bp6bp-39	CTCGATTGCCGAACCTCCGTAGGACATTCAGT
Square pattern-4arm Vertices-13bp6bp-40	AGGCGATATTGCTACCAGCTTGGTCTATTAGT
Square pattern-4arm Vertices-13bp6bp-41	TAGCCCATCAGAGCTCTATCTTCGCATTTTTT
Square pattern-4arm Vertices-13bp6bp-42	TGCGAAGATAGAGTGCGACTTATTCGAAACTG
Square pattern-4arm Vertices-13bp6bp-43	GACCTGAGGGTGGCTCTGATGGGCTACCACTT
Square pattern-4arm Vertices-13bp6bp-44	GAACCAAGGACACTCGCACCTAGCATACTAAT
Square pattern-4arm Vertices-13bp6bp-45	AGACCAAGCTGGTGGGCGGGCGAACTTCCGTG
Square pattern-4arm Vertices-13bp6bp-46	GCCCAATACAGTCAGCAATATCGCCTCATTAA
Square pattern-4arm Vertices-13bp6bp-47	ACCGGCCATGATACGCGGTAGACTCTACTGAA
Square pattern-4arm Vertices-13bp6bp-48	TGTCCTACGGAGGTTGCTACGTCAATGGAGTG
Square pattern-4arm Vertices-13bp6bp-49	GTGGGCTGTTCCTTTCGGCAATCGAGAAATGA
Square pattern-4arm Vertices-13bp6bp-50	TGCGGCGCTCCAAATTGGCGTGTCTACAACCC
Square pattern-4arm Vertices-13bp6bp-51	GTTTCTAGTTCGAACCCATTAGGTAAGAAACA
Square pattern-4arm Vertices-13bp6bp-52	CTAAAGCAGTTTCCTCCCTTGTTATTAGGAGG
Square pattern-4arm Vertices-13bp6bp-53	CGTGTCTTTCGAGACTGGAATTCTAAATATTG
Square pattern-4arm Vertices-13bp6bp-54	CACACAAAGACAACAAGGTCATATTGTGGTTC
Square pattern-4arm Vertices-13bp6bp-55	TCCAGCAAACCCTGTTCTCAAAGCGCTTTTTT
Square pattern-4arm Vertices-13bp6bp-56	TAGGCTTGTGACGGGAGGCGATGAATGAGTAT
Square pattern-4arm Vertices-13bp6bp-57	CGTTCGTATCACTCGCCGGGCGTAAAGCCCGT
Square pattern-4arm Vertices-13bp6bp-58	CAACCTTAGGAATCGCAATGTTGATAAATTGA
Square pattern-4arm Vertices-13bp6bp-59	CCTGTTCTATGGGCAGCACTGGCCTCCAACGT
Square pattern-4arm Vertices-13bp6bp-60	TAGCTACGATTACTTTAGGGCGCTGAAATCCT
Square pattern-4arm Vertices-13bp6bp-61	AGCGACAAGGATGGAGGTTACAGCGGTTTTTT
Square pattern-4arm Vertices-13bp6bp-62	CCGCTGTAACCTCCACAAGATACCTATTTTTT
Square pattern-4arm Vertices-13bp6bp-63	AGACTACCATTGCCATCCTTGTCGCTCAGTTT
Square pattern-4arm Vertices-13bp6bp-64	CGAATAAGTCGCACCACCCTCAGGTCAGGATT
Square pattern-4arm Vertices-13bp6bp-65	TCAGCGCCCTAAAGCTATATTTGGCGACGTGC
Square pattern-4arm Vertices-13bp6bp-66	GTTTACGCTTATAGTAATCGTAGCTACACGGA
Square pattern-4arm Vertices-13bp6bp-67	AGTTCGCCCGCCCGACTGTATTGGGCACGTTG
Square pattern-4arm Vertices-13bp6bp-68	GAGGCCAGTGCTGACAAGCAACATCCTGGATG
Square pattern-4arm Vertices-13bp6bp-69	GGTTATCTAAAGTCCCATAGAACAGGCACTCC
Square pattern-4arm Vertices-13bp6bp-70	ATTGACGTAGCAAAGGAACAGCCCACTCAATT
Square pattern-4arm Vertices-13bp6bp-71	TATCAACATTGCGCAGCGACGAACCTCGTCGG
Square pattern-4arm Vertices-13bp6bp-72	CAACATCTAGTCTATTCCTAAGGTTGTGTTTC
Square pattern-4arm Vertices-13bp6bp-73	TTACCTAATGGGTGAAACTGCTTTAGACGGGC
Square pattern-4arm Vertices-13bp6bp-74	TTTACGCCCGGCGACTCCTTATCAACGATCCC
Square pattern-4arm Vertices-13bp6bp-75	TGCGCAACCATTCAGTGATACGAACGGAACCA
Square pattern-4arm Vertices-13bp6bp-76	CAATATGACCTTGAGGGTTTGCTGGAATACTC
Square pattern-4arm Vertices-13bp6bp-77	ATTCATCGCCTCCTTTCCAATCGAAATCGCCG
Square pattern-4arm Vertices-13bp6bp-78	TAGAGCATGACTACGTCACAAGCCTATTTTTT
Square pattern-4arm Vertices-13bp6bp-79	CTCTGTATAAGCGTGCAGAGACGGCTAAGGGC
Square pattern-4arm Vertices-13bp6bp-80	AAACTGTCGTAACCGGACGCAGGCTAGTTTCC
Square pattern-4arm Vertices-13bp6bp-81	GCCTCTCGGGCCAAACTGATGAGAGGGTGCTG
Square pattern-4arm Vertices-13bp6bp-82	CGTATAGTAATCCGAAGTTTAGTTACCCGAAT
Square pattern-4arm Vertices-13bp6bp-83	CGTTCATGTGAAGAATAGGAATTGTTAGTTGG
Square pattern-4arm Vertices-13bp6bp-84	TAGGTATCTTGTGGCAATGGTAGTCTCCAACT
Square pattern-4arm Vertices-13bp6bp-85	AACAATTCCTATTAAACGGTGCAAGCTTTTTT
Square pattern-4arm Vertices-13bp6bp-86	TCAGTACGATCCGCTTCACATGAACGGCACGT
Square pattern-4arm Vertices-13bp6bp-87	CGCCAAATATAGCTATAAGCGTAAACATTCGG
Square pattern-4arm Vertices-13bp6bp-88	GTAACTAAACTTCTCTCACCCTCTCATCATTC
Square pattern-4arm Vertices-13bp6bp-89	GCTCGACGGTAAAGGATTACTATACGCATCCA
Square pattern-4arm Vertices-13bp6bp-90	GGATGTTGCTTGTACTTTAGATAACCCAGCAC
Square pattern-4arm Vertices-13bp6bp-91	CCTCTCATCAGTTATTATGCTAGTGGAATAGC
Square pattern-4arm Vertices-13bp6bp-92	TACAGATGTGAGGTGGCCCGAGAGGCCCGACG
Square pattern-4arm Vertices-13bp6bp-93	AGGTTCGTCGCTGAGACTAGATGTTGGGAAAC
Square pattern-4arm Vertices-13bp6bp-94	TAGCCTGCGTCCGAGGAAAGCAGTGTTAACCA
Square pattern-4arm Vertices-13bp6bp-95	TTTGTGACATAGAGTTACGACAGTTTGGGATC
Square pattern-4arm Vertices-13bp6bp-96	GTTGATAAGGAGTGAATGGTTGCGCAGCCCTT
Square pattern-4arm Vertices-13bp6bp-97	AGCCGTCTCTGCAGTAGGAGGATTTGCTCGAA
Square pattern-4arm Vertices-13bp6bp-98	TGCGGTTAACTCTCGCTTATACAGAGCGGCGA
Square pattern-4arm Vertices-13bp6bp-99	TTTCGATTGGAAATAGTCATGCTCTATTTTTT
Square pattern-4arm Vertices-13bp6bp-100	TTTGACCCTCGGTTAAGCGGATACATGTAGCC
Square pattern-4arm Vertices-13bp6bp-101	GTGCTTCCCAAGAGATAAGGGCACCCGTCATC
Square pattern-4arm Vertices-13bp6bp-102	TATAGCGCAACCGTTCATTAATTCTGCCGTGT
Square pattern-4arm Vertices-13bp6bp-103	CCTTGCGCTAAATGGGCGTACGCGACGGTCTA
Square pattern-4arm Vertices-13bp6bp-104	GCTTGCACCGTTTCGGATCGTACTGATAGACC
Square pattern-4arm Vertices-13bp6bp-105	GTCGCGTACGCCCTCGTTTGGAGTTATTTTTT
Square pattern-4arm Vertices-13bp6bp-106	TGGAGAATGCCAAATTTAGCGCAAGGGAATGA
Square pattern-4arm Vertices-13bp6bp-107	TGAGAGGGTGAGATTTACCGTCGAGCACACGG
Square pattern-4arm Vertices-13bp6bp-108	CAGAATTAATGAACCCGATCAGCAAGGAACAA
Square pattern-4arm Vertices-13bp6bp-109	CCAACACTGACTTCGGTTGCGCTATAGCTATT
Square pattern-4arm Vertices-13bp6bp-110	CCACTAGCATAATCCTCACATCTGTAGATGAC
Square pattern-4arm Vertices-13bp6bp-111	GGGTGCCCTTATCATCTCCAAGTCGGTCGGCC
Square pattern-4arm Vertices-13bp6bp-112	GCTTTGGTCTGCCTCTTGGGAAGCACTGGTTA
Square pattern-4arm Vertices-13bp6bp-113	ACACTGCTTTCCTTCTATGTCACAAAGGCTAC
Square pattern-4arm Vertices-13bp6bp-114	ATGTATCCGCTTATCGCTCACACGGATGCCTA
Square pattern-4arm Vertices-13bp6bp-115	ACTACGGTAATCAACCGAGGGTCAAATTCGAG
Square pattern-4arm Vertices-13bp6bp-116	CAAATCCTCCTACAGAGTTAACCGCATTTTTT
Square pattern-4arm Vertices-13bp6bp-117	GCATGAAGTCCGATTAATGGCACGTGTAGCAA
Square pattern-4arm Vertices-13bp6bp-118	AAAGGAAGGTCGTGCCGACCCGTATCTTCTAC
Square pattern-4arm Vertices-13bp6bp-119	ACATGTTGCGAGTGGGTTCGCTCCAGCCACTC
Square pattern-4arm Vertices-13bp6bp-120	TAACTCCAAACGATTGGCATTCTCCAGAGTGG
Square pattern-4arm Vertices-13bp6bp-121	CTGGAGCGAACCCTTGCCCGGGCGCATTTTTT
Square pattern-4arm Vertices-13bp6bp-122	TTAAGACCTCGAAACTCGCAACATGTTTGTTC
Square pattern-4arm Vertices-13bp6bp-123	CTTGCTGATCGGGAAGTCAGTGTTGGGTAGAA
Square pattern-4arm Vertices-13bp6bp-124	GATACGGGTCGGCCAGTGCTAGTGTCCATCGG
Square pattern-4arm Vertices-13bp6bp-125	TGTTTACGGATTCACGACCTTCCTTTGGCCGA
Square pattern-4arm Vertices-13bp6bp-126	CCGACTTGGAGATGGCAGACCAAAGCTTGCTA
Square pattern-4arm Vertices-13bp6bp-127	CACGTGCCATTAAAGCATCAGATTTAAGATAC
Square pattern-4arm Vertices-13bp6bp-128	CAAGAAGGTTCATTCGGACTTCATGCTAGGCA
Square pattern-4arm Vertices-13bp6bp-129	TCCGTGTGAGCGATGATTACCGTAGTTTTTTT
Square pattern-4arm Vertices-13bp6bp-130	TCTTTAAAGTTAGAGGGCTGTATGAGCGACTC
Square pattern-4arm Vertices-13bp6bp-131	GCCGGCGACCGTAACTTTAAAGTACCACCGCC
Square pattern-4arm Vertices-13bp6bp-132	TGCGCCCGGGCAATTCGAGGTCTTAAGGCGGT
Square pattern-4arm Vertices-13bp6bp-133	GGTACTTTAAAGTAGCTGTGGAAGAATTTTTT
Square pattern-4arm Vertices-13bp6bp-134	AAGTACATATCAATACGGTCGCCGGCCCGATG
Square pattern-4arm Vertices-13bp6bp-135	GACACTAGCACTGGAATCCGTAAACAGAGTCG
Square pattern-4arm Vertices-13bp6bp-136	CTCATACAGCCCTCCCGCCTCGTTTACCTCAA
Square pattern-4arm Vertices-13bp6bp-137	AGGCTTGTCCCGACTAACTTTAAAGAGTATCT
Square pattern-4arm Vertices-13bp6bp-138	TAAATCTGATGCTATGAACCTTCTTGTTTTTT
Square pattern-4arm Vertices-13bp6bp-139	CTTGCGAATTACAACTCATTTAACTTGTGTTC
Square pattern-4arm Vertices-13bp6bp-140	TTCTTCCACAGCTTTGATATGTACTTGAACAC
Square pattern-4arm Vertices-13bp6bp-141	AAGTTAAATGAGTCTGTATAAGACGATTTTTT
Square pattern-4arm Vertices-13bp6bp-142	TTATATTGTGATCTGTAATTCGCAAGTTGAGG
Square pattern-4arm Vertices-13bp6bp-143	TAAACGAGGCGGGTCGGGACAAGCCTTTTTTT
Square pattern-4arm Vertices-13bp6bp-144	TCGTCTTATACAGGATCACAATATAATTTTTT

## Sheet: Square-4arm(16bp10bp)
Square pattern-4arm Vertices-16bp10bp-1	GATTTGCGAGAATGGCGACTTGGGAAGGGACATTTTTTTTTT
Square pattern-4arm Vertices-16bp10bp-2	TGTCCCTTCCCAAGTCTCACACCGCAATCCACTTGGCCAGGA
Square pattern-4arm Vertices-16bp10bp-3	AGTGTTATACACGCTCGCCATTCTCGCAAATCTTTTTTTTTT
Square pattern-4arm Vertices-16bp10bp-4	TAGGGCCCTTGCCGGAGTCAGTCGCCAGAAAGGGAATGCAGT
Square pattern-4arm Vertices-16bp10bp-5	TAGCCCTCCACCGTTAAAGATTTAAGCGATTGTTTTTTTTTT
Square pattern-4arm Vertices-16bp10bp-6	CAATCGCTTAAATCTTTAGCGGGAGTCGGGAGAAATACAAAG
Square pattern-4arm Vertices-16bp10bp-7	ATAATCCCGGGAAAGCTAACGGTGGAGGGCTATCCTGGCCAA
Square pattern-4arm Vertices-16bp10bp-8	GTGGATTGCGGTGTGAGAGCGTGTATAACACTACTGCATTCC
Square pattern-4arm Vertices-16bp10bp-9	CTTTCTGGCGACTGACGTATCCAATGGAATCAGTCACCGACC
Square pattern-4arm Vertices-16bp10bp-10	GAGGTAAACCCGCGTGTCCGGCAAGGGCCCTATTTTTTTTTT
Square pattern-4arm Vertices-16bp10bp-11	AGCGCAAAGCGTCGTAGGCACGGTGAGGGACGTGCGGCGCGG
Square pattern-4arm Vertices-16bp10bp-12	AGCACTTTAGTTCATCTATATTGCCTTAAGCTGTGTGTGCTA
Square pattern-4arm Vertices-16bp10bp-13	GCACGTCAGATATGCTCTTAGAAAGTATGAGGTTTTTTTTTT
Square pattern-4arm Vertices-16bp10bp-14	CCTCATACTTTCTAAGGAAGATAGATATACGCTGCTGCGGGC
Square pattern-4arm Vertices-16bp10bp-15	CTTGCAAGAGCGTACGAGCATATCTGACGTGCCTTTGTATTT
Square pattern-4arm Vertices-16bp10bp-16	CTCCCGACTCCCGCTAGCTTTCCCGGGATTATTAGCACACAC
Square pattern-4arm Vertices-16bp10bp-17	AGCTTAAGGCAATATATTAATGCTCTGGGCTAGCTATCCACG
Square pattern-4arm Vertices-16bp10bp-18	CCTTCCAGAATACGGCGATGAACTAAAGTGCTGGTCGGTGAC
Square pattern-4arm Vertices-16bp10bp-19	TGATTCCATTGGATACCACGCGGGTTTACCTCCCGCGCCGCA
Square pattern-4arm Vertices-16bp10bp-20	CGTCCCTCACCGTGCCGGGAGTTGAATGGCCTGGAACTGAGC
Square pattern-4arm Vertices-16bp10bp-21	TAGCGAGTCCGTCCCTTACGACGCTTTGCGCTTTTTTTTTTT
Square pattern-4arm Vertices-16bp10bp-22	GAAGGGAGAACATACCATTACCAGAGCATTTACGCGTTACTT
Square pattern-4arm Vertices-16bp10bp-23	CCAATATGGTACCCTCGATAAGGGCTGTATTATTCACGAGTG
Square pattern-4arm Vertices-16bp10bp-24	TCAAGTCAGCCCTAACTTTGTTACGGTTACGTCGTCCAGCAT
Square pattern-4arm Vertices-16bp10bp-25	AAATACGTTTAGTCTTTAGTATCCGTGCGTCGTTTTTTTTTT
Square pattern-4arm Vertices-16bp10bp-26	CGACGCACGGATACTAATCGCTCGTCGGTGAGGGTAGAGGTC
Square pattern-4arm Vertices-16bp10bp-27	TCTCGTTACGCGACACAAGACTAAACGTATTTGCCCGCAGCA
Square pattern-4arm Vertices-16bp10bp-28	GCGTATATCTATCTTCCGTACGCTCTTGCAAGATGCTGGACG
Square pattern-4arm Vertices-16bp10bp-29	ACGTAACCGTAACAAAGAGGGCTAAGATGCTTAGGTGGTCGG
Square pattern-4arm Vertices-16bp10bp-30	ATGGTGAATACGTGAGGTTAGGGCTGACTTGACGTGGATAGC
Square pattern-4arm Vertices-16bp10bp-31	TAGCCCAGAGCATTAAGCCGTATTCTGGAAGGCACTCGTGAA
Square pattern-4arm Vertices-16bp10bp-32	TAATACAGCCCTTATCCTAGATCGCGACGCTGCAGGATTATT
Square pattern-4arm Vertices-16bp10bp-33	GTCATGTGACTACGGAGAGGGTACCATATTGGGCTCAGTTCC
Square pattern-4arm Vertices-16bp10bp-34	AGGCCATTCAACTCCCAGGGACGGACTCGCTAAAGTAACGCG
Square pattern-4arm Vertices-16bp10bp-35	TAAATGCTCTGGTAATGGCGAGAAAGCGGAGGGCATAGCGAA
Square pattern-4arm Vertices-16bp10bp-36	ACGGTGATATTCAAAGGGTATGTTCTCCCTTCTTTTTTTTTT
Square pattern-4arm Vertices-16bp10bp-37	ATACATGCCACGGCACGCCGTAGTACCGGGAAGTTCTTTGTA
Square pattern-4arm Vertices-16bp10bp-38	GAACCAGTGCATCGACTCAGATAACTCGATAATGCTACAGAT
Square pattern-4arm Vertices-16bp10bp-39	ATCCGTTAGTTCGCGCTGCACGTATAACAGTTATACGGTGTA
Square pattern-4arm Vertices-16bp10bp-40	GCTGACAGGGCTATTTAGTCCAGTGACCGCTGGGCTGTTTAG
Square pattern-4arm Vertices-16bp10bp-41	CGATCTAACAGCCGCTGCCCATAGCATCACAATTTTTTTTTT
Square pattern-4arm Vertices-16bp10bp-42	TTGTGATGCTATGGGCGAGGCACACCACTGATGCGAGTGGTT
Square pattern-4arm Vertices-16bp10bp-43	CTAAGTCCGCACCAGGAGCGGCTGTTAGATCGGACCTCTACC
Square pattern-4arm Vertices-16bp10bp-44	CTCACCGACGAGCGATGTGTCGCGTAACGAGACTAAACAGCC
Square pattern-4arm Vertices-16bp10bp-45	CAGCGGTCACTGGACTGGCGTACCCTACGCCTGATTGCCGTA
Square pattern-4arm Vertices-16bp10bp-46	GCGGGCGAGACCCTTGAAATAGCCCTGTCAGCCCGACCACCT
Square pattern-4arm Vertices-16bp10bp-47	AAGCATCTTAGCCCTCCTCACGTATTCACCATTACACCGTAT
Square pattern-4arm Vertices-16bp10bp-48	AACTGTTATACGTGCACCCGCAGTACGCGTTGACTGCTATGC
Square pattern-4arm Vertices-16bp10bp-49	TGCTCGCTGAACCTGAGCGCGAACTAACGGATAATAATCCTG
Square pattern-4arm Vertices-16bp10bp-50	CAGCGTCGCGATCTAGTCCGTAGTCACATGACATCTGTAGCA
Square pattern-4arm Vertices-16bp10bp-51	TTATCGAGTTATCTGAACTCTCAGTTGGTAAGTTTGTTTCAG
Square pattern-4arm Vertices-16bp10bp-52	ACGCCTCTGGGTGTAAGTCGATGCACTGGTTCTTCGCTATGC
Square pattern-4arm Vertices-16bp10bp-53	CCTCCGCTTTCTCGCCCTTTGAATATCACCGTTACAAAGAAC
Square pattern-4arm Vertices-16bp10bp-54	TTCCCGGTACTACGGCATCTAACCCTGTGTCCGTGAACTGTT
Square pattern-4arm Vertices-16bp10bp-55	TGATGCCATTTAGTTGGTGCCGTGGCATGTATTTTTTTTTTT
Square pattern-4arm Vertices-16bp10bp-56	GCTCGTAGAACATACAGATCCACGGTCAGAAATTCGCCACTC
Square pattern-4arm Vertices-16bp10bp-57	TGACTCGCCACTCGTAAATTCAGGGATCCTCGGCAAGCCAAC
Square pattern-4arm Vertices-16bp10bp-58	AAAGCAGATAGGAGTTCGGGCCGCCTTGGCGAGCGCACTCTG
Square pattern-4arm Vertices-16bp10bp-59	CGCTAAAGGTCAAAGCAACCAGTTCGCCATTAATAGAATGAC
Square pattern-4arm Vertices-16bp10bp-60	TTGCTCCAATTGGGATACCCTTTACTTGCAATTACCACTATT
Square pattern-4arm Vertices-16bp10bp-61	TATATATTCTGAAAGAAGGTTCATGGTACCATTTTTTTTTTT
Square pattern-4arm Vertices-16bp10bp-62	ATGGTACCATGAACCTCCGAGAACGGCCTGCCTTTTTTTTTT
Square pattern-4arm Vertices-16bp10bp-63	TAGAACAGGTAGAGTATCTTTCAGAATATATAAACCACTCGC
Square pattern-4arm Vertices-16bp10bp-64	ATCAGTGGTGTGCCTCCCTGGTGCGGACTTAGAATAGTGGTA
Square pattern-4arm Vertices-16bp10bp-65	ATTGCAAGTAAAGGGTCGGTACCGGAATGCGGTCGCATAATC
Square pattern-4arm Vertices-16bp10bp-66	GTGGTTGATCTCATAAATCCCAATTGGAGCAATACGGCAATC
Square pattern-4arm Vertices-16bp10bp-67	AGGCGTAGGGTACGCCCAAGGGTCTCGCCCGCGTCATTCTAT
Square pattern-4arm Vertices-16bp10bp-68	TAATGGCGAACTGGTTTCAACAGAAATGGAACAGGCAGAGAC
Square pattern-4arm Vertices-16bp10bp-69	GTGCGGTGGCATCTGAGCTTTGACCTTTAGCGGCATAGCAGT
Square pattern-4arm Vertices-16bp10bp-70	CAACGCGTACTGCGGGTCAGGTTCAGCGAGCACAGAGTGCGC
Square pattern-4arm Vertices-16bp10bp-71	TCGCCAAGGCGGCCCGATCTCCGTGATACTCTCGTGGGCATT
Square pattern-4arm Vertices-16bp10bp-72	ACCACTATGCCTTCACAACTCCTATCTGCTTTCTGAAACAAA
Square pattern-4arm Vertices-16bp10bp-73	CTTACCAACTGAGAGTTTACACCCAGAGGCGTGTTGGCTTGC
Square pattern-4arm Vertices-16bp10bp-74	CGAGGATCCCTGAATTGACGTGAATGCAATTTGCCTGTGCTC
Square pattern-4arm Vertices-16bp10bp-75	TCACCTTCGCACGCACTACGAGTGGCGAGTCAAACAGTTCAC
Square pattern-4arm Vertices-16bp10bp-76	GGACACAGGGTTAGATCAACTAAATGGCATCAGAGTGGCGAA
Square pattern-4arm Vertices-16bp10bp-77	TTTCTGACCGTGGATCCGGCCTGAGAGTGCCGCCCTTATTGA
Square pattern-4arm Vertices-16bp10bp-78	GTTGTCATACGATACGTGTATGTTCTACGAGCTTTTTTTTTT
Square pattern-4arm Vertices-16bp10bp-79	GCCCTTTGATCCGTTGCGAAGGTCTCCCGCCAGAGCTTAGGC
Square pattern-4arm Vertices-16bp10bp-80	TCGGATTATCTACGTACTCCGAGGGAGGGTCTCTACGCTTGA
Square pattern-4arm Vertices-16bp10bp-81	CTGTCATTGGTTTGATTGATCGCCCTTACGGAGAGTGTGCTG
Square pattern-4arm Vertices-16bp10bp-82	ATCGAGAAGGTGTTCGAGGTGAGCCCGCTACCTAAGGGACTT
Square pattern-4arm Vertices-16bp10bp-83	AAACGCCTTACCACTGAGATCAATATCTAAGCCTTATCATCA
Square pattern-4arm Vertices-16bp10bp-84	GGCAGGCCGTTCTCGGTACTCTACCTGTTCTATGATGATAAG
Square pattern-4arm Vertices-16bp10bp-85	GCTTAGATATTGATCTTGCTCGGTTGAGGTACTTTTTTTTTT
Square pattern-4arm Vertices-16bp10bp-86	CGACCATTAAGGATCCCAGTGGTAAGGCGTTTGATTATGCGA
Square pattern-4arm Vertices-16bp10bp-87	CCGCATTCCGGTACCGTTATGAGATCAACCACAAGTCCCTTA
Square pattern-4arm Vertices-16bp10bp-88	GGTAGCGGGCTCACCTTCGAGCTTTAGTAAAGTCAAGGGCGG
Square pattern-4arm Vertices-16bp10bp-89	TCCCAGGCTTAATGAACGAACACCTTCTCGATGTCTCTGCCT
Square pattern-4arm Vertices-16bp10bp-90	GTTCCATTTCTGTTGATCAGATGCCACCGCACCAGCACACTC
Square pattern-4arm Vertices-16bp10bp-91	TCCGTAAGGGCGATCATCAATAGAAAGACATCCCATCGTCGC
Square pattern-4arm Vertices-16bp10bp-92	GCCCTAAGCCACGCCTATCAAACCAATGACAGAATGCCCACG
Square pattern-4arm Vertices-16bp10bp-93	AGAGTATCACGGAGATGTGAAGGCATAGTGGTTCAAGCGTAG
Square pattern-4arm Vertices-16bp10bp-94	AGACCCTCCCTCGGAGCGGCCTCCTGGTGAGTAGGCTCCGTA
Square pattern-4arm Vertices-16bp10bp-95	ACCCTCTCGGTTCGACTACGTAGATAATCCGAGAGCACAGGC
Square pattern-4arm Vertices-16bp10bp-96	AAATTGCATTCACGTCGTGCGTGCGAAGGTGAGCCTAAGCTC
Square pattern-4arm Vertices-16bp10bp-97	TGGCGGGAGACCTTCGTGTAGCCTTATTGTAGTAAATTGTGA
Square pattern-4arm Vertices-16bp10bp-98	TGCACGGTACCTTAGACAACGGATCAAAGGGCTCAATAAGGG
Square pattern-4arm Vertices-16bp10bp-99	CGGCACTCTCAGGCCGCGTATCGTATGACAACTTTTTTTTTT
Square pattern-4arm Vertices-16bp10bp-100	GCCCTTCGATCGTACTTGAAGTGCAACTAGGGTATAATGCCG
Square pattern-4arm Vertices-16bp10bp-101	TCTTCCAGAAGCAGCGTTAGTCGCTGTGAAGCAGAAGGCTTT
Square pattern-4arm Vertices-16bp10bp-102	CACTCGCGAAAGTATTCGCCTAGGGCACTCCGTAACTGTTGT
Square pattern-4arm Vertices-16bp10bp-103	TCGTGGAAGCCTACTATACTGTTCACTACATTGTTCTTTAAA
Square pattern-4arm Vertices-16bp10bp-104	GTACCTCAACCGAGCAGGATCCTTAATGGTCGTTTAAAGAAC
Square pattern-4arm Vertices-16bp10bp-105	AATGTAGTGAACAGTAAGCACACCCTATTAACTTTTTTTTTT
Square pattern-4arm Vertices-16bp10bp-106	ATTCAAGTCTTTGAGGTAGTAGGCTTCCACGACCGCCCTTGA
Square pattern-4arm Vertices-16bp10bp-107	CTTTACTAAAGCTCGATTCATTAAGCCTGGGAACAACAGTTA
Square pattern-4arm Vertices-16bp10bp-108	CGGAGTGCCCTAGGCGCTCTGCGTATATCCCTCTTGAAGGGC
Square pattern-4arm Vertices-16bp10bp-109	GTGTGTGTCTTGAGTGAATACTTTCGCGAGTGGCGACGATGG
Square pattern-4arm Vertices-16bp10bp-110	GATGTCTTTCTATTGAAGGCGTGGCTTAGGGCAAAGCCTTCT
Square pattern-4arm Vertices-16bp10bp-111	GCTTCACAGCGACTAAAGCCTGGAGCCCTAGTCACAATCCGC
Square pattern-4arm Vertices-16bp10bp-112	GTAATTTAAGTCGAAGCGCTGCTTCTGGAAGATACGGAGCCT
Square pattern-4arm Vertices-16bp10bp-113	ACTCACCAGGAGGCCGGTCGAACCGAGAGGGTCGGCATTATA
Square pattern-4arm Vertices-16bp10bp-114	CCCTAGTTGCACTTCACACTAGGTAGTCAAACGTTCCGGCGC
Square pattern-4arm Vertices-16bp10bp-115	AATCAGTCGCGGTTGAAGTACGATCGAAGGGCTCACAATTTA
Square pattern-4arm Vertices-16bp10bp-116	CTACAATAAGGCTACATCTAAGGTACCGTGCATTTTTTTTTT
Square pattern-4arm Vertices-16bp10bp-117	GTGAACCCTTTCCACATCATGCACACAACCCGCCCAATGAGT
Square pattern-4arm Vertices-16bp10bp-118	AAGTTGTACAAACATGTGCTTGTTCCGGCTTGGTCACGAGCC
Square pattern-4arm Vertices-16bp10bp-119	AGTAAAGGGCTTGAGTCGTAAGAAGAATGTTTCCCTAGGATT
Square pattern-4arm Vertices-16bp10bp-120	GTTAATAGGGTGTGCTCCTCAAAGACTTGAATAATCCTAGGG
Square pattern-4arm Vertices-16bp10bp-121	AAACATTCTTCTTACGTTAATGCCATTCGCGGTTTTTTTTTT
Square pattern-4arm Vertices-16bp10bp-122	ACACCACTCTGACAAGACTCAAGCCCTTTACTGCCCTTCAAG
Square pattern-4arm Vertices-16bp10bp-123	AGGGATATACGCAGAGCACTCAAGACACACACGGCTCGTGAC
Square pattern-4arm Vertices-16bp10bp-124	CAAGCCGGAACAAGCAAGACGTGTCCGCGTCTACGTGAGTGG
Square pattern-4arm Vertices-16bp10bp-125	GTGATTTGTGACATTTCATGTTTGTACAACTTGCGGATTGTG
Square pattern-4arm Vertices-16bp10bp-126	ACTAGGGCTCCAGGCTCTTCGACTTAAATTACACTCATTGGG
Square pattern-4arm Vertices-16bp10bp-127	CGGGTTGTGTGCATGAGAATAACGTCGCGGAGAGTGCTTCGA
Square pattern-4arm Vertices-16bp10bp-128	GAGTGGTGCCCTGAATTGTGGAAAGGGTTCACGCGCCGGAAC
Square pattern-4arm Vertices-16bp10bp-129	GTTTGACTACCTAGTGTCAACCGCGACTGATTTTTTTTTTTT
Square pattern-4arm Vertices-16bp10bp-130	AGGGTATTCTGTCCAGAGCGTGAAAGACCAGCTTGAGAATTG
Square pattern-4arm Vertices-16bp10bp-131	TAAGGGACTTCCATCTTACTATAGTACAAAGTTCTCAGGTGT
Square pattern-4arm Vertices-16bp10bp-132	CCGCGAATGGCATTAACTTGTCAGAGTGGTGTACACCTGAGA
Square pattern-4arm Vertices-16bp10bp-133	ACTTTGTACTATAGTAGGTCAAGTATTGTGTATTTTTTTTTT
Square pattern-4arm Vertices-16bp10bp-134	TCAGGGCCTCACAAATAGATGGAAGTCCCTTACCACTCACGT
Square pattern-4arm Vertices-16bp10bp-135	AGACGCGGACACGTCTAAATGTCACAAATCACCAATTCTCAA
Square pattern-4arm Vertices-16bp10bp-136	GCTGGTCTTTCACGCTATATTATTCTAAGGGCTATCGGTCGG
Square pattern-4arm Vertices-16bp10bp-137	CCTGTAGTCCCGGAAGCTGGACAGAATACCCTTCGAAGCACT
Square pattern-4arm Vertices-16bp10bp-138	CTCCGCGACGTTATTCATTCAGGGCACCACTCTTTTTTTTTT
Square pattern-4arm Vertices-16bp10bp-139	TATGATCTGCAGGATGCTCTGCGAACACATTCCCACATAGGG
Square pattern-4arm Vertices-16bp10bp-140	TACACAATACTTGACCATTTGTGAGGCCCTGACCCTATGTGG
Square pattern-4arm Vertices-16bp10bp-141	GAATGTGTTCGCAGAGCCTTCCGCCGAAGCTATTTTTTTTTT
Square pattern-4arm Vertices-16bp10bp-142	ACCTCTTCTCAACGTGCATCCTGCAGATCATACCGACCGATA
Square pattern-4arm Vertices-16bp10bp-143	GCCCTTAGAATAATATCTTCCGGGACTACAGGTTTTTTTTTT
Square pattern-4arm Vertices-16bp10bp-144	TAGCTTCGGCGGAAGGCACGTTGAGAAGAGGTTTTTTTTTTT

## Sheet: Triangular-6arm
Triangular pattern-6arm Vertices-1	TTTTTTTTTTATCCCTAGATGTTAATGAGATGAA
Triangular pattern-6arm Vertices-2	CAACACGATCCAGGTGCCTGGTTTAAATAGATAA
Triangular pattern-6arm Vertices-3	CTACGAGGTGAACATTGAGGATTCCAGGCACCTG
Triangular pattern-6arm Vertices-4	TTTTTTTTTTAGGGCCCAACTTTTCCTCAATGTT
Triangular pattern-6arm Vertices-5	TTTTTTTTTTTTCATCTCATTTTAGTTGGGCCCT
Triangular pattern-6arm Vertices-6	TTTTTTTTTTAGTATCAGCAATTAGCGGATTTAA
Triangular pattern-6arm Vertices-7	TTTTTTTTTTGCCCGAAACGGTTTTGCTGATACT
Triangular pattern-6arm Vertices-8	TTGTACGGGAAAGCTAGTATCTTCCGTTTCGGGC
Triangular pattern-6arm Vertices-9	TTGCTCCATGTCTTGGCGCGCTTGATACTAGCTT
Triangular pattern-6arm Vertices-10	GTCGCGGTTTGACTCTAGAATTTGCGCGCCAAGA
Triangular pattern-6arm Vertices-11	GATCGTGTTGTTAAATCCGCTTTATTCTAGAGTC
Triangular pattern-6arm Vertices-12	GAGCGCGCACTCCGAATTTGCTTGGTGGAACAAG
Triangular pattern-6arm Vertices-13	TAAGCTTGCCCTTAAGATTTGTTGCAAATTCGGA
Triangular pattern-6arm Vertices-14	CTTTAACACTGCTCGACCCTATTCAAATCTTAAG
Triangular pattern-6arm Vertices-15	TCCCGTACAATATCCGCAATATTTAGGGTCGAGC
Triangular pattern-6arm Vertices-16	TTTTTTTTTTATTCTGTGATTTTGTCCTTTAACT
Triangular pattern-6arm Vertices-17	TTTTTTTTTTTAAAGCCTCCCTTAATCACAGAAT
Triangular pattern-6arm Vertices-18	GGTTGATAGCATCTAGCGCGATTGGGAGGCTTTA
Triangular pattern-6arm Vertices-19	TTCCCGGGCTGCAGAGCTAATTTTCGCGCTAGAT
Triangular pattern-6arm Vertices-20	GGACAGACTATTAAGTTTGTCTTATTAGCTCTGC
Triangular pattern-6arm Vertices-21	GTGCGCGCTCAGTTAAAGGACTTGACAAACTTAA
Triangular pattern-6arm Vertices-22	CTTACTGGCACACGGATTGGTTTACAACTTGGTT
Triangular pattern-6arm Vertices-23	CTTAGGTGACACAGCCATACTTTACCAATCCGTG
Triangular pattern-6arm Vertices-24	AAGTGATGACCCTGTTTCTACTTAGTATGGCTGT
Triangular pattern-6arm Vertices-25	GCTATCAACCTCCACTGCCTATTGTAGAAACAGG
Triangular pattern-6arm Vertices-26	TTTTTTTTTTGGCCCGGACGGTTTCAGTTGTGTC
Triangular pattern-6arm Vertices-27	TTTTTTTTTTCACCTATACCATTCCGTCCGGGCC
Triangular pattern-6arm Vertices-28	AATGCATACGTGAGGGCCGGTTTTGGTATAGGTG
Triangular pattern-6arm Vertices-29	GGCCATGCGTTTAAGTCTTGTTTACCGGCCCTCA
Triangular pattern-6arm Vertices-30	CAGTATATATATTCATGGTAATTACAAGACTTAA
Triangular pattern-6arm Vertices-31	TGCCAGTAAGGACACAACTGATTTTACCATGAAT
Triangular pattern-6arm Vertices-32	CACCTCGTAGGATAGCGGGCTTTATTACTGAACC
Triangular pattern-6arm Vertices-33	AAACCGCGACGGGAATTCACCTTAGCCCGCTATC
Triangular pattern-6arm Vertices-34	CGACACAATACTTACCATAGTTTGGTGAATTCCC
Triangular pattern-6arm Vertices-35	AAACGCACAGGGTTAAAGAATTTACTATGGTAAG
Triangular pattern-6arm Vertices-36	CAACTTCTATGTTGCATGTATTTATTCTTTAACC
Triangular pattern-6arm Vertices-37	TTTTTTTTTTGGTTCAGTAATTTATACATGCAAC
Triangular pattern-6arm Vertices-38	CATGGAGCAACCAGCCTCAGCTTTGGGAGGATCT
Triangular pattern-6arm Vertices-39	AGTGTTAAAGCTACGCTAAATTTGCTGAGGCTGG
Triangular pattern-6arm Vertices-40	AAGCGTGCGTCCACCCTTAGCTTATTTAGCGTAG
Triangular pattern-6arm Vertices-41	AGTGTTTCTGAGCTTTCTAGGTTGCTAAGGGTGG
Triangular pattern-6arm Vertices-42	CGATACCGATGTAACTAAGCGTTCCTAGAAAGCT
Triangular pattern-6arm Vertices-43	TATTGTGTCGAGATCCTCCCATTCGCTTAGTTAC
Triangular pattern-6arm Vertices-44	GGCAAGCTTAAAGTGGCATACTTGAACGGATAAG
Triangular pattern-6arm Vertices-45	TAGTCTGTCCTCAGAGTCAGGTTGTATGCCACTT
Triangular pattern-6arm Vertices-46	AGATCCCGATCGAGAGCTTCATTCCTGACTCTGA
Triangular pattern-6arm Vertices-47	TCAGGGTGGCAAGCCATAGGATTTGAAGCTCTCG
Triangular pattern-6arm Vertices-48	CGGTATTCATTTGACGCGGGCTTTCCTATGGCTT
Triangular pattern-6arm Vertices-49	ACGCACGCTTCTTATCCGTTCTTGCCCGCGTCAA
Triangular pattern-6arm Vertices-50	AGCCCGGGAATCCGATATCATTTGTATGAGAGAA
Triangular pattern-6arm Vertices-51	GTCATCACTTAGTTGCACTGTTTATGATATCGGA
Triangular pattern-6arm Vertices-52	GGCGATTATGAGGGTGCGTCATTACAGTGCAACT
Triangular pattern-6arm Vertices-53	AATCCTCACCCGACTCGTCGTTTTGACGCACCCT
Triangular pattern-6arm Vertices-54	AATGCGCTCGGATACGTCTCTTTACGACGAGTCG
Triangular pattern-6arm Vertices-55	ATCGGGATCTTTCTCTCATACTTAGAGACGTATC
Triangular pattern-6arm Vertices-56	GTCACCTAAGACAGACATTTCTTACTTGAACTTA
Triangular pattern-6arm Vertices-57	ATATATACTGATCTTGCGTTCTTGAAATGTCTGT
Triangular pattern-6arm Vertices-58	TTGGTAAGAGTGATGGCGCAGTTGAACGCAAGAT
Triangular pattern-6arm Vertices-59	TTAGTTTAATGATGTTACCCATTCTGCGCCATCA
Triangular pattern-6arm Vertices-60	TAAACAACTCGAGATGGACGTTTTGGGTAACATC
Triangular pattern-6arm Vertices-61	CATAATCGCCTAAGTTCAAGTTTACGTCCATCTC
Triangular pattern-6arm Vertices-62	ACGCATGGCCTATGCACTTTCTTATATCCGTACT
Triangular pattern-6arm Vertices-63	ACGCATCCTTTACGGAGCGTTTTGAAAGTGCATA
Triangular pattern-6arm Vertices-64	CGGGCATGTCCTCGGATTTGATTAACGCTCCGTA
Triangular pattern-6arm Vertices-65	AATAACACTCATTTGTTACCTTTTCAAATCCGAG
Triangular pattern-6arm Vertices-66	AGATACTACTCATGAGCCTATTTAGGTAACAAAT
Triangular pattern-6arm Vertices-67	CTCTTACCAAAGTACGGATATTTATAGGCTCATG
Triangular pattern-6arm Vertices-68	TTTTTTTTTTCTTTAATACATTTGAGCTAAGATC
Triangular pattern-6arm Vertices-69	ATAGAAGTTGGGTGAAAGGGATTATGTATTAAAG
Triangular pattern-6arm Vertices-70	GAAACGCGGCTAGACGACGAATTTCCCTTTCACC
Triangular pattern-6arm Vertices-71	CAAAGTAGTAACTGTGAGAGTTTTTCGTCGTCTA
Triangular pattern-6arm Vertices-72	TTTTTTTTTTCACGATGTCCCTTACTCTCACAGT
Triangular pattern-6arm Vertices-73	TTTTTTTTTTGATCTTAGCTCTTGGGACATCGTG
Triangular pattern-6arm Vertices-74	CTGTGCGTTTGCGGAATTAGTTTTCAACTCTGGC
Triangular pattern-6arm Vertices-75	ATCGGTATCGACGAAGCAGTCTTACTAATTCCGC
Triangular pattern-6arm Vertices-76	TGTGTTACATAAAGAACCCGGTTGACTGCTTCGT
Triangular pattern-6arm Vertices-77	TATCCCGACCACGTAGGGTACTTCCGGGTTCTTT
Triangular pattern-6arm Vertices-78	GCGCTTTCTCCGAAATCTTGTTTGTACCCTACGT
Triangular pattern-6arm Vertices-79	GCCGCGTTTCGCCAGAGTTGATTACAAGATTTCG
Triangular pattern-6arm Vertices-80	CAGAAACACTCGAGCCGTGGCTTGTATAAGTTAA
Triangular pattern-6arm Vertices-81	ATGAATACCGGCTCAGTCTCGTTGCCACGGCTCG
Triangular pattern-6arm Vertices-82	TGCTCAAAGGTTTGGCCCTGGTTCGAGACTGAGC
Triangular pattern-6arm Vertices-83	CGACCCTGAGCCGTAAGCACTTTCCAGGGCCAAA
Triangular pattern-6arm Vertices-84	TTTAAAGATGATACTATTCGTTTAGTGCTTACGG
Triangular pattern-6arm Vertices-85	ATGTAACACATTAACTTATACTTACGAATAGTAT
Triangular pattern-6arm Vertices-86	GCCACCCTGACGAAAGTCCGCTTACTAGAGTATA
Triangular pattern-6arm Vertices-87	CGAGCGCATTACAGTAAGTAATTGCGGACTTTCG
Triangular pattern-6arm Vertices-88	GAAATTTACGGGCCCAGGAAGTTTTACTTACTGT
Triangular pattern-6arm Vertices-89	GGCACCTTCCTGAGTGACCGTTTCTTCCTGGGCC
Triangular pattern-6arm Vertices-90	GTCTCCTTCTTAGCACTGAACTTACGGTCACTCA
Triangular pattern-6arm Vertices-91	CCTTTGAGCATCTTGCCCAGCTTGTTCAGTGCTA
Triangular pattern-6arm Vertices-92	GGTGAGGATTTGGTTGACCATTTCTTATTATCCA
Triangular pattern-6arm Vertices-93	GAGTTGTTTACCTGAGAGCGTTTATGGTCAACCA
Triangular pattern-6arm Vertices-94	GAAGGTTCGACAACTGCAATTTTACGCTCTCAGG
Triangular pattern-6arm Vertices-95	CGGCCATGAAAGCGTTGGGATTTAATTGCAGTTG
Triangular pattern-6arm Vertices-96	CTACGCCCTGTTAATCCGCGCTTATCCCAACGCT
Triangular pattern-6arm Vertices-97	CGTAAATTTCTGGATAATAAGTTGCGCGGATTAA
Triangular pattern-6arm Vertices-98	ATTAAACTAACCCTTCCAACATTTACCGCTGTAC
Triangular pattern-6arm Vertices-99	AGTAGTATCTAACGAGTTGGCTTTGTTGGAAGGG
Triangular pattern-6arm Vertices-100	TATTAGAAACTTGGATAGTTATTGCCAACTCGTT
Triangular pattern-6arm Vertices-101	AGGGCATATGCAAGCACAAGGTTTAACTATCCAA
Triangular pattern-6arm Vertices-102	GTCCCGCGTTATGCTTGTCAATTCCTTGTGCTTG
Triangular pattern-6arm Vertices-103	TCGAACCTTCGTACAGCGGTATTTTGACAAGCAT
Triangular pattern-6arm Vertices-104	TACTACTTTGTACATCTGAGCTTAAAGTATATGG
Triangular pattern-6arm Vertices-105	GAGAAAGCGCTGGGCGTACGTTTGCTCAGATGTA
Triangular pattern-6arm Vertices-106	TCTTACCGCTCCTTGGTAATTTTACGTACGCCCA
Triangular pattern-6arm Vertices-107	TCGACTTTCCCTGACCGACCGTTAATTACCAAGG
Triangular pattern-6arm Vertices-108	GTTGCAGCAAGGGTCCTTAATTTCGGTCGGTCAG
Triangular pattern-6arm Vertices-109	TTTTTTTTTTCCATATACTTTTTATTAAGGACCC
Triangular pattern-6arm Vertices-110	GGTCGGGATATTTAGGGCGCTTTTATATGTTAGA
Triangular pattern-6arm Vertices-111	CATCTTTAAACGGCTGCGTCGTTAGCGCCCTAAA
Triangular pattern-6arm Vertices-112	ATCTTCAATAGGACCTTGTCCTTCGACGCAGCCG
Triangular pattern-6arm Vertices-113	TTGCGCAGATTAAGGGTCTATTTGGACAAGGTCC
Triangular pattern-6arm Vertices-114	GGAGGATATTAGTTTGGCGGCTTATAGACCCTTA
Triangular pattern-6arm Vertices-115	AGCGGTAAGATCTAACATATATTGCCGCCAAACT
Triangular pattern-6arm Vertices-116	CTCAGGGTCGCCCAGCTATCTTTTTAGCGGCGGC
Triangular pattern-6arm Vertices-117	AGAAGGAGACCGCAGTAAGAATTAGATAGCTGGG
Triangular pattern-6arm Vertices-118	TTTGGACCAGTCTATTTGCAATTTTCTTACTGCG
Triangular pattern-6arm Vertices-119	CACAAGAAGCGCCAGTCAGCTTTTTGCAAATAGA
Triangular pattern-6arm Vertices-120	AGACGGCTGAAACAGCTAATATTAGCTGACTGGC
Triangular pattern-6arm Vertices-121	TATTGAAGATGCCGCCGCTAATTTATTAGCTGTT
Triangular pattern-6arm Vertices-122	GGAAGGTGCCCAGGCTAGCGCTTCCACGAATGCA
Triangular pattern-6arm Vertices-123	CAGGGCGTAGACGTTCATGAGTTGCGCTAGCCTG
Triangular pattern-6arm Vertices-124	TAGTTCGGGCCTATCGGTACGTTCTCATGAACGT
Triangular pattern-6arm Vertices-125	CGAGGGCGACGGATCTGGCCATTCGTACCGATAG
Triangular pattern-6arm Vertices-126	GTTAGGGAAGCAGACCGGGCTTTTGGCCAGATCC
Triangular pattern-6arm Vertices-127	CTGGTCCAAATGCATTCGTGGTTAGCCCGGTCTG
Triangular pattern-6arm Vertices-128	TTCATGGCCGCGCAAGAAACATTTACAGGACACT
Triangular pattern-6arm Vertices-129	AACGCGGGACCAACCGCAGAATTTGTTTCTTGCG
Triangular pattern-6arm Vertices-130	TACCAGCCAACAGCAGTCTCTTTTTCTGCGGTTG
Triangular pattern-6arm Vertices-131	AGAAGAATTTGTATCTTAAAGTTAGAGACTGCTG
Triangular pattern-6arm Vertices-132	CTTATAGCCCGCGCTCCAAGCTTCTTTAAGATAC
Triangular pattern-6arm Vertices-133	GCCCGAACTAAGTGTCCTGTATTGCTTGGAGCGC
Triangular pattern-6arm Vertices-134	CATATGCCCTAAGCGTTCGGGTTTATCAGGGCCG
Triangular pattern-6arm Vertices-135	TATAAGCCTCGCACCAAGGGATTCCCGAACGCTT
Triangular pattern-6arm Vertices-136	GGGCTAAAGGCTTTCCACACATTTCCCTTGGTGC
Triangular pattern-6arm Vertices-137	CTCAGGGCAACGCTCTTCTCATTTGTGTGGAAAG
Triangular pattern-6arm Vertices-138	TCGCTGAAGAAGCATGGAACGTTTGAGAAGAGCG
Triangular pattern-6arm Vertices-139	TTGGCTGGTACGGCCCTGATATTCGTTCCATGCT
Triangular pattern-6arm Vertices-140	TTTTTTTTTTCAAGTGGCGTTTTCTGGGAATTAC
Triangular pattern-6arm Vertices-141	TTGCTGCAACGCCGATGTGTCTTAACGCCACTTG
Triangular pattern-6arm Vertices-142	TTCGGATTAGCATACATCTCGTTGACACATCGGC
Triangular pattern-6arm Vertices-143	TGGTCGCTTGAAATGTGTAGCTTCGAGATGTATG
Triangular pattern-6arm Vertices-144	TTTTTTTTTTCAGATACCATTTTGCTACACATTT
Triangular pattern-6arm Vertices-145	TTTTTTTTTTGTAATTCCCAGTTAATGGTATCTG
Triangular pattern-6arm Vertices-146	GGAAAGTCGATTGGATACCAATTTGAACTGGCGA
Triangular pattern-6arm Vertices-147	AATATCCTCCACATTTGATACTTTTGGTATCCAA
Triangular pattern-6arm Vertices-148	AGCTCGTCCGGAGGACCTATTTTGTATCAAATGT
Triangular pattern-6arm Vertices-149	TTTACCTCACACTACGACCGGTTAATAGGTCCTC
Triangular pattern-6arm Vertices-150	CATCAGTAAGCCTTATCCCGGTTCCGGTCGTAGT
Triangular pattern-6arm Vertices-151	CTAATCCGAATCGCCAGTTCATTCCGGGATAAGG
Triangular pattern-6arm Vertices-152	ATCTGCGCAACCTATGCCCACTTCGAAGATTATG
Triangular pattern-6arm Vertices-153	TCAGCCGTCTTATCTTAGTGGTTGTGGGCATAGG
Triangular pattern-6arm Vertices-154	TTGCGTCGCTCTCTGTGTGGGTTCCACTAAGATA
Triangular pattern-6arm Vertices-155	GTCAGACTAGGTGTAGTCCCATTCCCACACAGAG
Triangular pattern-6arm Vertices-156	CATAAAGCTGGCGTGGCACGCTTTGGGACTACAC
Triangular pattern-6arm Vertices-157	CGGACGAGCTCATAATCTTCGTTGCGTGCCACGC
Triangular pattern-6arm Vertices-158	GCTTCTTGTGGCAGGCTATAGTTTAATGTCACAC
Triangular pattern-6arm Vertices-159	CTTCCCTAACATGCCAAAGCTTTCTATAGCCTGC
Triangular pattern-6arm Vertices-160	GCATCAGCCTCCGGAGCCTGGTTAGCTTTGGCAT
Triangular pattern-6arm Vertices-161	CCAGAACATACGATCTGTTATTTCCAGGCTCCGG
Triangular pattern-6arm Vertices-162	AAGCCCGCCCAAGTGAAGTGATTATAACAGATCG
Triangular pattern-6arm Vertices-163	AGCGACGCAAGTGTGACATTATTTCACTTCACTT
Triangular pattern-6arm Vertices-164	GTCGCCCTCGAAGTGTCTCTCTTAATACGCCTCG
Triangular pattern-6arm Vertices-165	GGGCTATAAGGGCCTCCCGTCTTGAGAGACACTT
Triangular pattern-6arm Vertices-166	AGAACGTCGTCCGCGTGTCCATTGACGGGAGGCC
Triangular pattern-6arm Vertices-167	TTGATGCGGAGAGTTAAGTCGTTTGGACACGCGG
Triangular pattern-6arm Vertices-168	AAACGTACGAGACTTGAGGTGTTCGACTTAACTC
Triangular pattern-6arm Vertices-169	AGGCTGATGCCGAGGCGTATTTTCACCTCAAGTC
Triangular pattern-6arm Vertices-170	AAATTCTTCTTTGGCCTTGTCTTGTCCCTGGCTT
Triangular pattern-6arm Vertices-171	TCTTCAGCGATCCGTATCTCCTTGACAAGGCCAA
Triangular pattern-6arm Vertices-172	TCGGTCCGGACTCGCGTAGCATTGGAGATACGGA
Triangular pattern-6arm Vertices-173	TGTGGTATTCGTGCGGTTCACTTTGCTACGCGAG
Triangular pattern-6arm Vertices-174	TGTACCGCCTTATACGGCATGTTGTGAACCGCAC
Triangular pattern-6arm Vertices-175	ACGACGTTCTAAGCCAGGGACTTCATGCCGTATA
Triangular pattern-6arm Vertices-176	CAAGCGACCAACGAGATCTACTTCGATCTCCACC
Triangular pattern-6arm Vertices-177	CTTACTGATGTACGCTGAGTATTGTAGATCTCGT
Triangular pattern-6arm Vertices-178	CGTTTGGTTCATTTCCTAGCTTTTACTCAGCGTA
Triangular pattern-6arm Vertices-179	TTTTTTTTTTGCACGTATTCGTTAGCTAGGAAAT
Triangular pattern-6arm Vertices-180	TTTTTTTTTTCCGTTTACTAGTTCGAATACGTGC
Triangular pattern-6arm Vertices-181	TTTTTTTTTTGGTGGAGATCGTTCTAGTAAACGG
Triangular pattern-6arm Vertices-182	GTGAGGTAAAGCTCACCTGCATTTCAAATCGTCA
Triangular pattern-6arm Vertices-183	CAGCTTTATGCTCCTTTGGTCTTTGCAGGTGAGC
Triangular pattern-6arm Vertices-184	GTACACTGTACTATTGGTCTCTTGACCAAAGGAG
Triangular pattern-6arm Vertices-185	TTTTTTTTTTAATCGAGCTCCTTGAGACCAATAG
Triangular pattern-6arm Vertices-186	TTTTTTTTTTCGCTTTCGCAATTGGAGCTCGATT
Triangular pattern-6arm Vertices-187	GAACCAAACGTGACGATTTGATTTTGCGAAAGCG
Triangular pattern-6arm Vertices-188	CTAGTCTGACAGGTAGGGTTCTTAAGCTATAATG
Triangular pattern-6arm Vertices-189	GGGCGGGCTTAGTCTACTGAGTTGAACCCTACCT
Triangular pattern-6arm Vertices-190	GAAATGTTGGGTCATCGGAACTTCTCAGTAGACT
Triangular pattern-6arm Vertices-191	TTTTTTTTTTATGCCCTGGTCTTGTTCCGATGAC
Triangular pattern-6arm Vertices-192	TTTTTTTTTTTATCTTCTTGATTGACCAGGGCAT
Triangular pattern-6arm Vertices-193	TACAGTGTACCATTATAGCTTTTTCAAGAAGATA
Triangular pattern-6arm Vertices-194	TATGTTCTGGTGCCTCTCTCGTTAATGCTTCCTC
Triangular pattern-6arm Vertices-195	TCGTACGTTTATTTCATACTGTTCGAGAGAGGCA
Triangular pattern-6arm Vertices-196	GTGGGCGGCCACAAACTGATGTTCAGTATGAAAT
Triangular pattern-6arm Vertices-197	TTTTTTTTTTAGGATAAACAGTTCATCAGTTTGT
Triangular pattern-6arm Vertices-198	TTTTTTTTTTCCCTGGACCACTTCTGTTTATCCT
Triangular pattern-6arm Vertices-199	CCAACATTTCGAGGAAGCATTTTGTGGTCCAGGG
Triangular pattern-6arm Vertices-200	TCCGCATCAATCTCTGGATGTTTTGCGTGGCGGT
Triangular pattern-6arm Vertices-201	AGGCGGTACACGCCCGGGTGGTTACATCCAGAGA
Triangular pattern-6arm Vertices-202	CTGGACAACGGTCATCTGACATTCCACCCGGGCG
Triangular pattern-6arm Vertices-203	TTTTTTTTTTCCGACGGAATATTTGTCAGATGAC
Triangular pattern-6arm Vertices-204	TTTTTTTTTTGAGGTAAGGCATTTATTCCGTCGG
Triangular pattern-6arm Vertices-205	GGCCGCCCACACCGCCACGCATTTGCCTTACCTC
Triangular pattern-6arm Vertices-206	GAATACCACACCCGTGTTTGGTTGCCGATGCCTC
Triangular pattern-6arm Vertices-207	AGGGAACACGCGACTCTACCTTTCCAAACACGGG
Triangular pattern-6arm Vertices-208	AAGACGTTTAATCCAGGATGTTTAGGTAGAGTCG
Triangular pattern-6arm Vertices-209	TTTTTTTTTTTGTATGCCCGCTTACATCCTGGAT
Triangular pattern-6arm Vertices-210	TTTTTTTTTTATCCATATGCTTTGCGGGCATACA
Triangular pattern-6arm Vertices-211	CGTTGTCCAGGAGGCATCGGCTTAGCATATGGAT
Triangular pattern-6arm Vertices-212	CAACCCGTGATTCAGGAGAAGTTTCACTGACGTG
Triangular pattern-6arm Vertices-213	TAAAGATCTGATATCCAAAGCTTCTTCTCCTGAA
Triangular pattern-6arm Vertices-214	AAGGATGCGTCTCGTGTGCTGTTGCTTTGGATAT
Triangular pattern-6arm Vertices-215	CGTATGCATTGTTCAGATTTATTCAGCACACGAG
Triangular pattern-6arm Vertices-216	TTTTTTTTTTCTTTCCCAACCTTACGTGACCCAC
Triangular pattern-6arm Vertices-217	TTTTTTTTTTTCACCGCGTGATTGGTTGGGAAAG
Triangular pattern-6arm Vertices-218	AGACAGGTGCGCACCGCTAGTTTTCACGCGGTGA
Triangular pattern-6arm Vertices-219	GCGCGGGTGTCCTTAGCGAACTTACTAGCGGTGC
Triangular pattern-6arm Vertices-220	AAGGTCCCTATGACGTTTGCTTTGTTCGCTAAGG
Triangular pattern-6arm Vertices-221	TCACGGGTTGGTGGGTCACGTTTAGCAAACGTCA
Triangular pattern-6arm Vertices-222	TTTTTTTTTTTCAGGTGTACGTTTAAGACGCTAG
Triangular pattern-6arm Vertices-223	CATAACAGCTGGAAACACCGGTTCGTACACCTGA
Triangular pattern-6arm Vertices-224	TTTACCCATTCCCTGCGAAGTTTCCGGTGTTTCC
Triangular pattern-6arm Vertices-225	GCACCTGTCTTCTAGCTAAATTTACTTCGCAGGG
Triangular pattern-6arm Vertices-226	CAGATCTTTACTTCTTTCGGTTTCACGAAAGCTT
Triangular pattern-6arm Vertices-227	TAGGGACCTTCTTGGATTTGCTTACCGAAAGAAG
Triangular pattern-6arm Vertices-228	GAACGGTCGCAATCCATCTTCTTGCAAATCCAAG
Triangular pattern-6arm Vertices-229	TGGCTAAGTATGCCTTCCATATTGAAGATGGATT
Triangular pattern-6arm Vertices-230	CGTTGGCTCTGTAACGGTCTATTTATGGAAGGCA
Triangular pattern-6arm Vertices-231	GACATGCCCGAAGCTTTCGTGTTTAGACCGTTAC
Triangular pattern-6arm Vertices-232	ACACCCGCGCGCGCATAATTTTTGCTTCAACCAG
Triangular pattern-6arm Vertices-233	AATGGGTAAACGACGTCATTGTTAAATTATGCGC
Triangular pattern-6arm Vertices-234	CGACTCAGCCGACGCGGCCTTTTCAATGACGTCG
Triangular pattern-6arm Vertices-235	CAAAGCACCCTTCTCTAACTGTTAAGGCCGCGTC
Triangular pattern-6arm Vertices-236	GAATGTTCCAGCGCGGCGAGCTTCAGTTAGAGAA
Triangular pattern-6arm Vertices-237	GCGACCGTTCCTGGTTGAAGCTTGCTCGCCGCGC
Triangular pattern-6arm Vertices-238	AGCTGTTATGGCACTAGCCAATTAGTCGGAATAA
Triangular pattern-6arm Vertices-239	TTTTTTTTTTCGTCGAATCCATTTTGGCTAGTGC
Triangular pattern-6arm Vertices-240	TTTTTTTTTTCGTACGCTAGGTTTGGATTCGACG
Triangular pattern-6arm Vertices-241	TTTTTTTTTTCGTGCCTCAGTTTCCTAGCGTACG
Triangular pattern-6arm Vertices-242	GCGTTTCTTTCCTGTGGCGGATTACTGAGGCACG
Triangular pattern-6arm Vertices-243	GGCTGAGTCGTTATTCCGACTTTTCCGCCACAGG
Triangular pattern-6arm Vertices-244	GAGTGTTATTTAAGGGAAATATTTGCGTGCGACG
Triangular pattern-6arm Vertices-245	AGAGCCAACGTCTCGCGTGACTTTATTTCCCTTA
Triangular pattern-6arm Vertices-246	GCCGTCTAGGTATTCCACGAGTTGTCACGCGAGA
Triangular pattern-6arm Vertices-247	CGAGCCTCACTACATCGCGCTTTCTCGTGGAATA
Triangular pattern-6arm Vertices-248	GAGGCTTATAGTGGCGAGTTCTTAGCGCGATGTA
Triangular pattern-6arm Vertices-249	GTTTCTAATACGTCGCACGCATTGAACTCGCCAC
Triangular pattern-6arm Vertices-250	TACTTAGCCACGAGAACTAAATTGTATCCTTGCC
Triangular pattern-6arm Vertices-251	TGGAACATTCGTTGCCCACGGTTTTTAGTTCTCG
Triangular pattern-6arm Vertices-252	TGTTCGGTTTACCGATTCCCTTTCCGTGGGCAAC
Triangular pattern-6arm Vertices-253	CGAGACCCACATGTAGTTGCTTTAGGGAATCGGT
Triangular pattern-6arm Vertices-254	CTTTAACGCAGTAGCACCGGTTTAGCAACTACAT
Triangular pattern-6arm Vertices-255	CCTAGACGGCGGCAAGGATACTTACCGGTGCTAC
Triangular pattern-6arm Vertices-256	GGGTGCTTTGGTTTCGAATCGTTAGTCCCGTGAC
Triangular pattern-6arm Vertices-257	AAAGAAACGCCCTCCTGCGTCTTCGATTCGAAAC
Triangular pattern-6arm Vertices-258	TTTTTTTTTTAGAATCAAGTATTGACGCAGGAGG
Triangular pattern-6arm Vertices-259	TACGAATTGTATATAAATAGGTTTACTTGATTCT
Triangular pattern-6arm Vertices-260	ATAAAGCATTAAAGGCGAAGGTTCCTATTTATAT
Triangular pattern-6arm Vertices-261	AAACCGAACAGTCACGGGACTTTCCTTCGCCTTT
Triangular pattern-6arm Vertices-262	GTGAGGCTCGCCCTAGTCATTTTGCCTTTATTGA
Triangular pattern-6arm Vertices-263	TGCGTTAAAGTCCCGCACCCATTAATGACTAGGG
Triangular pattern-6arm Vertices-264	TAGCACCCGATCCAACGGTTATTTGGGTGCGGGA
Triangular pattern-6arm Vertices-265	AGGCCAACCGAGCTTCGCCAATTTAACCGTTGGA
Triangular pattern-6arm Vertices-266	TAACATGTAACGCCTGACCCGTTTTGGCGAAGCT
Triangular pattern-6arm Vertices-267	CCTTTAGCCCTCAATAAAGGCTTCGGGTCAGGCG
Triangular pattern-6arm Vertices-268	GTGGGTCTCGCTGCTCAGCGGTTCCTAGGTTCAA
Triangular pattern-6arm Vertices-269	AATGCTTTATTTATGACCCGATTCCGCTGAGCAG
Triangular pattern-6arm Vertices-270	AGAGGTGCCACTAGGAAGCTGTTTCGGGTCATAA
Triangular pattern-6arm Vertices-271	CCGCGCCAGGTGTGATTCCGGTTCAGCTTCCTAG
Triangular pattern-6arm Vertices-272	TTCGATCACGTTCAGGTTAAGTTCCGGAATCACA
Triangular pattern-6arm Vertices-273	TCGGGTGCTATTGAACCTAGGTTCTTAACCTGAA
Triangular pattern-6arm Vertices-274	ACAATTCGTACGATTCGTTTGTTCCGCCTCAGAT
Triangular pattern-6arm Vertices-275	TTTTTTTTTTTTCGCTCCTCATTCAAACGAATCG
Triangular pattern-6arm Vertices-276	TTTTTTTTTTCAGCGTATTTGTTTGAGGAGCGAA
Triangular pattern-6arm Vertices-277	TTTTTTTTTTTGCCCTGTGATTTCAAATACGCTG
Triangular pattern-6arm Vertices-278	CGTAGGCCTGCGCGCAAATGTTTATCACAGGGCA
Triangular pattern-6arm Vertices-279	TGGCACCTCTATCTGAGGCGGTTACATTTGCGCG
Triangular pattern-6arm Vertices-280	TTGCCCTGAGTCAGTGCCCACTTTAATCGCTCGC
Triangular pattern-6arm Vertices-281	TTACATGTTAGCCCGGCTAATTTGTGGGCACTGA
Triangular pattern-6arm Vertices-282	TGTGAAAGTCTGATGTGTTGTTTATTAGCCGGGC
Triangular pattern-6arm Vertices-283	TAGAACACCAACCTAGTGTGTTTACAACACATCA
Triangular pattern-6arm Vertices-284	CGTGTTCCCTGGTTCTTATTCTTACACACTAGGT
Triangular pattern-6arm Vertices-285	TCCGGACCGAGCGAGCGATTATTGAATAAGAACC
Triangular pattern-6arm Vertices-286	CGGTTGGCCTGCTGAGTTGCCTTCGAGGGCTTGC
Triangular pattern-6arm Vertices-287	CGTGATCGAAGCGCATACCGTTTGGCAACTCAGC
Triangular pattern-6arm Vertices-288	GAGCGTTATCGAAGTTTCAGTTTACGGTATGCGC
Triangular pattern-6arm Vertices-289	GATGCAGAGGGTCGTACTTACTTACTGAAACTTC
Triangular pattern-6arm Vertices-290	CTGAAATTGACGGTCGTGTCGTTGTAAGTACGAC
Triangular pattern-6arm Vertices-291	GACTTTCACAGCAAGCCCTCGTTCGACACGACCG
Triangular pattern-6arm Vertices-292	CCTGGCGCGGGATAGGAGACTTTTCACGCCTGTC
Triangular pattern-6arm Vertices-293	CAGGCCTACGAACAGATTTCCTTAGTCTCCTATC
Triangular pattern-6arm Vertices-294	TTTTTTTTTTGTATGGGCTTCTTGGAAATCTGTT
Triangular pattern-6arm Vertices-295	CTCAAGACCCTGGTACCTACTTTGAAGCCCATAC
Triangular pattern-6arm Vertices-296	CGCCCTGCGTGCAAAGAGATTTTAGTAGGTACCA
Triangular pattern-6arm Vertices-297	GATAACGCTCGACAGGCGTGATTAATCTCTTTGC
Triangular pattern-6arm Vertices-298	TGGTGTTCTATGATTCACGTTTTTGTGCAATCAG
Triangular pattern-6arm Vertices-299	TCAATTTCAGACAGCGTGATTTTAACGTGAATCA
Triangular pattern-6arm Vertices-300	CGGTCCTAATTGCGGCAGTACTTAATCACGCTGT
Triangular pattern-6arm Vertices-301	TTTTTTTTTTTAGAAATTAAATTGTACTGCCGCA
Triangular pattern-6arm Vertices-302	TTTTTTTTTTCGAAACCCTTGTTTTTAATTTCTA
Triangular pattern-6arm Vertices-303	TAAACGTCTTCTGATTGCACATTCAAGGGTTTCG
Triangular pattern-6arm Vertices-304	CCTCTGCATCCGACATGCACCTTCTAGGAGGCGC
Triangular pattern-6arm Vertices-305	ACGCAGGGCGATAAGACAATTTTGGTGCATGTCG
Triangular pattern-6arm Vertices-306	ACCTCAACACGTAGAGTGCTGTTAATTGTCTTAT
Triangular pattern-6arm Vertices-307	TTTTTTTTTTAAGGACATTAGTTCAGCACTCTAC
Triangular pattern-6arm Vertices-308	TTTTTTTTTTGGACACGTCGATTCTAATGTCCTT
Triangular pattern-6arm Vertices-309	ATTAGGACCGGCGCCTCCTAGTTTCGACGTGTCC
Triangular pattern-6arm Vertices-310	GGGTCTTGAGCTGAGCGGCGCTTGCCGAGCAAAT
Triangular pattern-6arm Vertices-311	TTTTTTTTTTATGAACAGCGGTTGCGCCGCTCAG
Triangular pattern-6arm Vertices-312	TTTTTTTTTTGATCCAGTTGGTTCCGCTGTTCAT
Triangular pattern-6arm Vertices-313	TTTTTTTTTTATCGTGGTTCTTTCCAACTGGATC
Triangular pattern-6arm Vertices-314	TTTTTTTTTTCCCTGATGAATTTAGAACCACGAT
Triangular pattern-6arm Vertices-315	GTGTTGAGGTATTTGCTCGGCTTATTCATCAGGG
Triangular pattern-6arm Vertices-316	TTTTTTTTTTTTATCTATTTATTCATCTAGGGAT
Triangular pattern-6arm Vertices-317	TTTTTTTTTTGGAGGCGGTCTTTTATTGCGGATA
Triangular pattern-6arm Vertices-318	TTTTTTTTTTCTTGTTCCACCTTAGACCGCCTCC
Triangular pattern-6arm Vertices-319	TTTTTTTTTTATAAAGTTCTTTTTAGGCAGTGGA
Triangular pattern-6arm Vertices-320	TTTTTTTTTTAACCAAGTTGTTTAAGAACTTTAT
Triangular pattern-6arm Vertices-321	TTTTTTTTTTTATGGCAGTTATTTAAATCTGAAC
Triangular pattern-6arm Vertices-322	TTTTTTTTTTCACGTCAGTGATTTAACTGCCATA
Triangular pattern-6arm Vertices-323	TTTTTTTTTTTTGAAGGAGGGTTATTTAGCTAGA
Triangular pattern-6arm Vertices-324	TTTTTTTTTTCTAGCGTCTTATTCCCTCCTTCAA

## Sheet: Trihexagonal-4arm
Trihexagonal pattern-4arm Vertices-1	CGGACGAGCAACGTATTGATTTTACGGCCTCCCA
Trihexagonal pattern-4arm Vertices-2	ACGAGGATTAAGTGTTGACTCTTAATCAATACGT
Trihexagonal pattern-4arm Vertices-3	TAATCCTCGTGCGGCATTCTGTTCCTGTGACTGC
Trihexagonal pattern-4arm Vertices-4	GACCAACAGCTTAAACGTTCATTCAGAATGCCGC
Trihexagonal pattern-4arm Vertices-5	CTTTAACGAGCTAGTCCGTGGTTTGAACGTTTAA
Trihexagonal pattern-4arm Vertices-6	CTCGTTAAAGTCATTATCGCGTTCTAATAAGCTT
Trihexagonal pattern-4arm Vertices-7	GAGCACCTCGATACTTGGCGGTTCGCGATAATGA
Trihexagonal pattern-4arm Vertices-8	CCAAACCCTAATGCGTCATGGTTCCGCCAAGTAT
Trihexagonal pattern-4arm Vertices-9	TAGGGTTTGGTTGCCTTCTCCTTCTTGTAGATTG
Trihexagonal pattern-4arm Vertices-10	GCACACCCGGGCATCATTAATTTGGAGAAGGCAA
Trihexagonal pattern-4arm Vertices-11	GGGACATGTTGTTACTTTGGTTTATTAATGATGC
Trihexagonal pattern-4arm Vertices-12	AACATGTCCCATACATTGTCTTTCAATTACCCGT
Trihexagonal pattern-4arm Vertices-13	GGAGTTCCTAATGACGTTAGCTTAGACAATGTAT
Trihexagonal pattern-4arm Vertices-14	ACATCAGGCGCGCAGCCAGGTTTGCTAACGTCAT
Trihexagonal pattern-4arm Vertices-15	CGCCTGATGTCTAGTACATCCTTAATATCACGGA
Trihexagonal pattern-4arm Vertices-16	TGACAATGACTCTCCTACGCATTGGATGTACTAG
Trihexagonal pattern-4arm Vertices-17	CGGTTATTTCCCTCGGAGTGTTTTGCGTAGGAGA
Trihexagonal pattern-4arm Vertices-18	GAAATAACCGCAGCAATGTCTTTAATCCTTGGTG
Trihexagonal pattern-4arm Vertices-19	CCGGTGATAGCTTCTGGTCCTTTAGACATTGCTG
Trihexagonal pattern-4arm Vertices-20	GCGGCGGTAATGATAGTATCATTAGGACCAGAAG
Trihexagonal pattern-4arm Vertices-21	TTACCGCCGCAAATTCTATTGTTCTGGAGCCACC
Trihexagonal pattern-4arm Vertices-22	CTAACATGCGATAAACGGGCGTTCAATAGAATTT
Trihexagonal pattern-4arm Vertices-23	ACATCGTTCGTTAAGCGAGTGTTCGCCCGTTTAT
Trihexagonal pattern-4arm Vertices-24	CGAACGATGTAGATATCCTTGTTTCGGCACAAGG
Trihexagonal pattern-4arm Vertices-25	ATCTAACACTCCCTCGTATTGTTCAAGGATATCT
Trihexagonal pattern-4arm Vertices-26	TTTTTTTTTTCAATGGTCAGCTTCAATACGAGGG
Trihexagonal pattern-4arm Vertices-27	TTTTTTTTTTCCTTGTGCCGATTGCTGACCATTG
Trihexagonal pattern-4arm Vertices-28	TTTTTTTTTTCGAAGCTGAGATTCGGTACCCGAG
Trihexagonal pattern-4arm Vertices-29	ATCCCATTGCCTATCCACAGATTTCTCAGCTTCG
Trihexagonal pattern-4arm Vertices-30	ACTAAAGACATGTCAACTCTGTTTCTGTGGATAG
Trihexagonal pattern-4arm Vertices-31	CCGGCCCGCTCTCGGGTACCGTTCAGAGTTGACA
Trihexagonal pattern-4arm Vertices-32	TGTCTTTAGTTACGTTGGTCGTTCAAGTGCAGGT
Trihexagonal pattern-4arm Vertices-33	TAGTGCCAGGATCAGCTTGTCTTCGACCAACGTA
Trihexagonal pattern-4arm Vertices-34	ATTCACTTAAGTCTCGCAAGGTTGACAAGCTGAT
Trihexagonal pattern-4arm Vertices-35	AATAGGTCTCACCTGCACTTGTTCCTTGCGAGAC
Trihexagonal pattern-4arm Vertices-36	TTAAGTGAATACGCAGCATAGTTGTCATGCGGTG
Trihexagonal pattern-4arm Vertices-37	GCAGCGAGGATGTGACGGTAGTTCTATGCTGCGT
Trihexagonal pattern-4arm Vertices-38	ATGCCTCCACTTTCGCGTAGTTTCTACCGTCACA
Trihexagonal pattern-4arm Vertices-39	TAGCGGCTCACACCGCATGACTTACTACGCGAAA
Trihexagonal pattern-4arm Vertices-40	GTGGAGGCATTAAAGGAGTCGTTATAATTACTTC
Trihexagonal pattern-4arm Vertices-41	CGCGAGTCTCCTATAGCGCGTTTCGACTCCTTTA
Trihexagonal pattern-4arm Vertices-42	ACGCATCAATGTCGTATATAATTACGCGCTATAG
Trihexagonal pattern-4arm Vertices-43	ATAGAGTACGGAAGTAATTATTTTTATATACGAC
Trihexagonal pattern-4arm Vertices-44	ATTGATGCGTTGGGAGCCCAATTTGCACCCTGCA
Trihexagonal pattern-4arm Vertices-45	AGCATACCTCTCGTCACACCTTTTTGGGCTCCCA
Trihexagonal pattern-4arm Vertices-46	TGGAGCCGGAACCCTGCGAACTTAGGTGTGACGA
Trihexagonal pattern-4arm Vertices-47	TCCGACTCCCTGCAGGGTGCATTGTTCGCAGGGT
Trihexagonal pattern-4arm Vertices-48	TCCGGCTCCAATAGTGGCTTTTTCCTACCCTATG
Trihexagonal pattern-4arm Vertices-49	TCGACCCAATCGATACGAAATTTAAAGCCACTAT
Trihexagonal pattern-4arm Vertices-50	GGGCTTGACACTGAATGTAACTTATTTCGTATCG
Trihexagonal pattern-4arm Vertices-51	CCAGCCTTGCCATAGGGTAGGTTGTTACATTCAG
Trihexagonal pattern-4arm Vertices-52	TGTCAAGCCCATAAAGTGCGATTAGGTCGTACAT
Trihexagonal pattern-4arm Vertices-53	ACGGACTGTAAATACAGAGAATTTCGCACTTTAT
Trihexagonal pattern-4arm Vertices-54	TACCTTCCGGAATAGCGCCACTTTTCTCTGTATT
Trihexagonal pattern-4arm Vertices-55	TCGATCCTAGATGTACGACCTTTGTGGCGCTATT
Trihexagonal pattern-4arm Vertices-56	CCGGAAGGTATTCAGGGCGCTTTCACCTCTGACA
Trihexagonal pattern-4arm Vertices-57	CTAGACACAAACTGAGGCTCGTTAGCGCCCTGAA
Trihexagonal pattern-4arm Vertices-58	AAAGTCTGCCCGACGGTATTCTTCGAGCCTCAGT
Trihexagonal pattern-4arm Vertices-59	TATCGTCTCCTGTCAGAGGTGTTGAATACCGTCG
Trihexagonal pattern-4arm Vertices-60	GGCAGACTTTATTAAAGATAGTTCCCACCGAAAG
Trihexagonal pattern-4arm Vertices-61	CTGCTTTGACACGCGAGATAATTCTATCTTTAAT
Trihexagonal pattern-4arm Vertices-62	TTTTTTTTTTCGGCCGCCTATTTTTATCTCGCGT
Trihexagonal pattern-4arm Vertices-63	TTCTTCAAATCTTTCGGTGGGTTATAGGCGGCCG
Trihexagonal pattern-4arm Vertices-64	TTTTTTTTTTGCGGTCTGCGGTTCAGCCACGTAA
Trihexagonal pattern-4arm Vertices-65	CTGGATGACCGATCAGGCACGTTCCGCAGACCGC
Trihexagonal pattern-4arm Vertices-66	TGCAAAGGTATGTGCGTCCGGTTCGTGCCTGATC
Trihexagonal pattern-4arm Vertices-67	GCCTCCATTGTTACGTGGCTGTTCCGGACGCACA
Trihexagonal pattern-4arm Vertices-68	TACCTTTGCATAACCCATAGTTTCTCGTAGGCGA
Trihexagonal pattern-4arm Vertices-69	GGCTCTTATTGAGATGATGGTTTACTATGGGTTA
Trihexagonal pattern-4arm Vertices-70	CAACTAGACGCTGATAGTTCATTACCATCATCTC
Trihexagonal pattern-4arm Vertices-71	ACGTCAGGTATCGCCTACGAGTTTGAACTATCAG
Trihexagonal pattern-4arm Vertices-72	CGTCTAGTTGTGTATCTATACTTCGTTAGAGCGT
Trihexagonal pattern-4arm Vertices-73	AAACTATGACATCTTAAGCACTTGTATAGATACA
Trihexagonal pattern-4arm Vertices-74	GTAACTCATTCGGGTCGGTCCTTGTGCTTAAGAT
Trihexagonal pattern-4arm Vertices-75	GACTTTACCAACGCTCTAACGTTGGACCGACCCG
Trihexagonal pattern-4arm Vertices-76	AATGAGTTACACTATGGCCTGTTTTGTGGACTCC
Trihexagonal pattern-4arm Vertices-77	CGAGTTCGTCTCTTCCGTGCGTTCAGGCCATAGT
Trihexagonal pattern-4arm Vertices-78	CCTCGAGAACCGTCCTCAATCTTCGCACGGAAGA
Trihexagonal pattern-4arm Vertices-79	CTAGTTCAGTGGAGTCCACAATTGATTGAGGACG
Trihexagonal pattern-4arm Vertices-80	GTTCTCGAGGTTCCTTCGGTTTTCAAACCTCCCG
Trihexagonal pattern-4arm Vertices-81	GTTCCGACCCTGTTTAAGTGGTTAACCGAAGGAA
Trihexagonal pattern-4arm Vertices-82	GATCCAATGCGCGATGGCGTCTTCCACTTAAACA
Trihexagonal pattern-4arm Vertices-83	GCGTATCGCTCGGGAGGTTTGTTGACGCCATCGC
Trihexagonal pattern-4arm Vertices-84	GCATTGGATCTCTGGAATGGCTTGTTACGGCACT
Trihexagonal pattern-4arm Vertices-85	GGTTCCGCAATCAGCAGAACTTTGCCATTCCAGA
Trihexagonal pattern-4arm Vertices-86	TATGTAGCACCTTGTTGCTCCTTAGTTCTGCTGA
Trihexagonal pattern-4arm Vertices-87	CAATGTACACAGTGCCGTAACTTGGAGCAACAAG
Trihexagonal pattern-4arm Vertices-88	GTGCTACATAACCTCGGTCTATTCGCTGTACCTG
Trihexagonal pattern-4arm Vertices-89	TCCGGCTGAGTTTCGACAATCTTTAGACCGAGGT
Trihexagonal pattern-4arm Vertices-90	ATCACGCCTAGGTGGTAGCGGTTGATTGTCGAAA
Trihexagonal pattern-4arm Vertices-91	GTAGACAAATCAGGTACAGCGTTCCGCTACCACC
Trihexagonal pattern-4arm Vertices-92	TAGGCGTGATGTTATCACGATTTGCCTGACGAAG
Trihexagonal pattern-4arm Vertices-93	TGCAATGAAGAAGCGGGTTAGTTATCGTGATAAC
Trihexagonal pattern-4arm Vertices-94	GTCGCGTATCAGGCTGTAGTATTCTAACCCGCTT
Trihexagonal pattern-4arm Vertices-95	CTGTCAGGAGCTTCGTCAGGCTTTACTACAGCCT
Trihexagonal pattern-4arm Vertices-96	GATACGCGACATTTCTCAACTTTTGTGTACGGAG
Trihexagonal pattern-4arm Vertices-97	CCGGTACTGCAATCGTGCCGATTAGTTGAGAAAT
Trihexagonal pattern-4arm Vertices-98	TTTTTTTTTTTCCATGTATCATTTCGGCACGATT
Trihexagonal pattern-4arm Vertices-99	ATATAATGTGCTCCGTACACATTTGATACATGGA
Trihexagonal pattern-4arm Vertices-100	TTTTTTTTTTATCTTCATCAGTTATGCTTGCAAC
Trihexagonal pattern-4arm Vertices-101	TTTTTTTTTTGATCAAAGTAGTTCTGATGAAGAT
Trihexagonal pattern-4arm Vertices-102	TGATCGTCTGGGTACACTGAGTTCTACTTTGATC
Trihexagonal pattern-4arm Vertices-103	ATCGATGTAAGTTGCAAGCATTTCTCAGTGTACC
Trihexagonal pattern-4arm Vertices-104	CAGACGATCACCGCTTTGAACTTATTTAGAAGCC
Trihexagonal pattern-4arm Vertices-105	TTTTTTTTTTCCAAATTTCGTTTGTTCAAAGCGG
Trihexagonal pattern-4arm Vertices-106	ACACGTGATAGGTTACACACGTTACGAAATTTGG
Trihexagonal pattern-4arm Vertices-107	TTCGTCTTGCGGCTTCTAAATTTCGTGTGTAACC
Trihexagonal pattern-4arm Vertices-108	TATCACGTGTTTAGAACTAGATTTCGGAACCGTT
Trihexagonal pattern-4arm Vertices-109	TTTTTTTTTTAGTATGTGGTTTTTCTAGTTCTAA
Trihexagonal pattern-4arm Vertices-110	CACACGAACTTCGCCATTGACTTAACCACATACT
Trihexagonal pattern-4arm Vertices-111	GATCGAGTTGAACGGTTCCGATTGTCAATGGCGA
Trihexagonal pattern-4arm Vertices-112	AGTTCGTGTGCGTGGTCAATATTTCCACGACTTG
Trihexagonal pattern-4arm Vertices-113	TTTTTTTTTTTGTACGCCAGATTTATTGACCACG
Trihexagonal pattern-4arm Vertices-114	GTAAGGCCAACACTCGAAAGCTTTCTGGCGTACA
Trihexagonal pattern-4arm Vertices-115	CTTCTTTCTCCAAGTCGTGGATTGCTTTCGAGTG
Trihexagonal pattern-4arm Vertices-116	TTGGCCTTACGAAACTTGCGTTTAATGCCACAAT
Trihexagonal pattern-4arm Vertices-117	TTTTTTTTTTAGTTGCCCTCTTTACGCAAGTTTC
Trihexagonal pattern-4arm Vertices-118	GCTCGTCTTCCCATGACCAATTTAGAGGGCAACT
Trihexagonal pattern-4arm Vertices-119	CCTTCTAGCTATTGTGGCATTTTATTGGTCATGG
Trihexagonal pattern-4arm Vertices-120	GAAGACGAGCGAAGTGTCTGGTTATACGACGTAG
Trihexagonal pattern-4arm Vertices-121	TTTTTTTTTTGAGGGCACGTCTTCCAGACACTTC
Trihexagonal pattern-4arm Vertices-122	CATAATAATTATCTTTGTTGCTTGACGTGCCCTC
Trihexagonal pattern-4arm Vertices-123	GCCTGCGTTACTACGTCGTATTTGCAACAAAGAT
Trihexagonal pattern-4arm Vertices-124	AATTATTATGAGGGCGGCCTGTTCCAGAGCGCCT
Trihexagonal pattern-4arm Vertices-125	TTTTTTTTTTACCCGAGTAGATTCAGGCCGCCCT
Trihexagonal pattern-4arm Vertices-126	GTATCAGCTCGTTTATTAGACTTTCTACTCGGGT
Trihexagonal pattern-4arm Vertices-127	ACGAGGCTACAGGCGCTCTGGTTGTCTAATAAAC
Trihexagonal pattern-4arm Vertices-128	GAGCTGATACTCCGTGGATTGTTGTTTGGGTGGG
Trihexagonal pattern-4arm Vertices-129	TTTTTTTTTTTCCATTACGACTTCAATCCACGGA
Trihexagonal pattern-4arm Vertices-130	TAGAGTTAAGCAACTATGGAATTGTCGTAATGGA
Trihexagonal pattern-4arm Vertices-131	CAAAGGCCCTCCCACCCAAACTTTTCCATAGTTG
Trihexagonal pattern-4arm Vertices-132	CTTAACTCTAAAGGACATGAATTTACACACCTCG
Trihexagonal pattern-4arm Vertices-133	TTTTTTTTTTAGTAGGAAGCCTTTTCATGTCCTT
Trihexagonal pattern-4arm Vertices-134	TTTTTTTTTTTCAGGATATAATTGGCTTCCTACT
Trihexagonal pattern-4arm Vertices-135	ATAACAAGTTCGAGGTGTGTATTTTATATCCTGA
Trihexagonal pattern-4arm Vertices-136	TTTTTTTTTTAACCATCCATCTTGTCGGGTGCCG
Trihexagonal pattern-4arm Vertices-137	TTTTTTTTTTCGGGTCCTCCGTTGATGGATGGTT
Trihexagonal pattern-4arm Vertices-138	AGCGGGCCGGAGATCTATTGTTTCGGAGGACCCG
Trihexagonal pattern-4arm Vertices-139	TGCTCGTCCGCGGCACCCGACTTACAATAGATCT
Trihexagonal pattern-4arm Vertices-140	GCTGTTGGTCTCGTGATTTAATTCATCAGTATAC
Trihexagonal pattern-4arm Vertices-141	GAGACCTATTATAATAACGAATTTTAAATCACGA
Trihexagonal pattern-4arm Vertices-142	TGAGCCGCTAGTAGGGTACGTTTTTCGTTATTAT
Trihexagonal pattern-4arm Vertices-143	CGAGGTGCTCGTATACTGATGTTACGTACCCTAC
Trihexagonal pattern-4arm Vertices-144	CCGGGTGTGCTGCGAATTTGGTTCTGCTTGGTAT
Trihexagonal pattern-4arm Vertices-145	CGTACTCTATAGGGTGTGTCGTTCCAAATTCGCA
Trihexagonal pattern-4arm Vertices-146	GGGAGTCGGATAGTTTGCGCATTCGACACACCCT
Trihexagonal pattern-4arm Vertices-147	TAGGAACTCCATACCAAGCAGTTTGCGCAAACTA
Trihexagonal pattern-4arm Vertices-148	GTCATTGTCAGACAGGGTTTATTTACCTACTAAT
Trihexagonal pattern-4arm Vertices-149	GCAAGGCTGGGTGCTAGCGTCTTTAAACCCTGTC
Trihexagonal pattern-4arm Vertices-150	CTAGGATCGAGAATCATCCTTTTGACGCTAGCAC
Trihexagonal pattern-4arm Vertices-151	CTATCACCGGATTAGTAGGTATTAAGGATGATTC
Trihexagonal pattern-4arm Vertices-152	CGCATGTTAGTCAAGGCTTTGTTAGTAAAGCGGC
Trihexagonal pattern-4arm Vertices-153	GGAGACGATACACTTCCAAACTTCAAAGCCTTGA
Trihexagonal pattern-4arm Vertices-154	ATTTGAAGAACGTGTGACCTCTTGTTTGGAAGTG
Trihexagonal pattern-4arm Vertices-155	AGTGTTAGATGCCGCTTTACTTTGAGGTCACACG
Trihexagonal pattern-4arm Vertices-156	GCAATGGGATTCACGAATGAATTGCGTAGCGCGG
Trihexagonal pattern-4arm Vertices-157	CAATGGAGGCGGTTTGGCTCATTTTCATTCGTGA
Trihexagonal pattern-4arm Vertices-158	TACCTGACGTCGATGGCTGAATTTGAGCCAAACC
Trihexagonal pattern-4arm Vertices-159	CCTGGCACTACCGCGCTACGCTTTTCAGCCATCG
Trihexagonal pattern-4arm Vertices-160	TCCTCGCTGCTCAGAGAGGTGTTCCTTCCACCAC
Trihexagonal pattern-4arm Vertices-161	TGGTAAAGTCGTTTCCGCCACTTCACCTCTCTGA
Trihexagonal pattern-4arm Vertices-162	ACTGAACTAGGTGCCACGTTCTTGTGGCGGAAAC
Trihexagonal pattern-4arm Vertices-163	GAGACTCGCGGTGGTGGAAGGTTGAACGTGGCAC
Trihexagonal pattern-4arm Vertices-164	GAGGTATGCTTCCTGGGCGAATTTTAGTAATTGC
Trihexagonal pattern-4arm Vertices-165	AGCGATACGCCTGGTATCAGATTTTCGCCCAGGA
Trihexagonal pattern-4arm Vertices-166	GTGTACATTGCAACACGCCAATTTCTGATACCAG
Trihexagonal pattern-4arm Vertices-167	ATTGGGTCGAGCAATTACTAATTTTGGCGTGTTG
Trihexagonal pattern-4arm Vertices-168	TACAGTCCGTTTGTTATACTGTTGGCGTGCTCAC
Trihexagonal pattern-4arm Vertices-169	ATTTGTCTACTCCAAACACAATTCAGTATAACAA
Trihexagonal pattern-4arm Vertices-170	CTCCTGACAGTATCTGCAACTTTTTGTGTTTGGA
Trihexagonal pattern-4arm Vertices-171	TTGTGTCTAGGTGAGCACGCCTTAGTTGCAGATA
Trihexagonal pattern-4arm Vertices-172	GTCAAAGCAGTTACATCTTGTTTTACATAGTGGT
Trihexagonal pattern-4arm Vertices-173	CACATTATATATTGCTTGCCATTACAAGATGTAA
Trihexagonal pattern-4arm Vertices-174	TTTTTTTTTTAGTCGTGTCATTTTGGCAAGCAAT
Trihexagonal pattern-4arm Vertices-175	TTTTTTTTTTACCACTATGTATTATGACACGACT
Trihexagonal pattern-4arm Vertices-176	TTTTTTTTTTTAAGGGCACTATTTGCTAACCTCA
Trihexagonal pattern-4arm Vertices-177	TTTTTTTTTTACTAACGCGATTTTAGTGCCCTTA
Trihexagonal pattern-4arm Vertices-178	TTACATCGATCGGATTACCGGTTATCGCGTTAGT
Trihexagonal pattern-4arm Vertices-179	GGTCATCCAGTGAGGTTAGCATTCCGGTAATCCG
Trihexagonal pattern-4arm Vertices-180	AATAAGAGCCGTACTATTTAATTGCTACCTTAGT
Trihexagonal pattern-4arm Vertices-181	GCAAGACGAAGAGGCCGACAGTTTTAAATAGTAC
Trihexagonal pattern-4arm Vertices-182	CAACTCGATCCAACTGCATATTTCTGTCGGCCTC
Trihexagonal pattern-4arm Vertices-183	GTCATAGTTTACTAAGGTAGCTTATATGCAGTTG
Trihexagonal pattern-4arm Vertices-184	GACGAACTCGCCAAGAGATGATTACCGCGAACTA
Trihexagonal pattern-4arm Vertices-185	GAGAAAGAAGTCCGCCTGCGGTTTCATCTCTTGG
Trihexagonal pattern-4arm Vertices-186	AGCTAGAAGGATCGTTACGATTTCCGCAGGCGGA
Trihexagonal pattern-4arm Vertices-187	GGGTCGGAACTAGTTCGCGGTTTATCGTAACGAT
Trihexagonal pattern-4arm Vertices-188	TTGCGGAACCTGAAGACGGCATTCCGCTAGGCAG
Trihexagonal pattern-4arm Vertices-189	TAACGCAGGCTCTCAGTCAACTTTGCCGTCTTCA
Trihexagonal pattern-4arm Vertices-190	GTAGCCTCGTCAGCAGTGAAATTGTTGACTGAGA
Trihexagonal pattern-4arm Vertices-191	CTCAGCCGGACTGCCTAGCGGTTTTTCACTGCTG
Trihexagonal pattern-4arm Vertices-192	CTTCATTGCATAGGCGTCGATTTCCGTCGCTAAA
Trihexagonal pattern-4arm Vertices-193	AGGGCCTTTGCCTCGTACAATTTATCGACGCCTA
Trihexagonal pattern-4arm Vertices-194	AACTTGTTATGCAGCCTAAATTTATTGTACGAGG
Trihexagonal pattern-4arm Vertices-195	GCAGTACCGGTTTAGCGACGGTTATTTAGGCTGC
Trihexagonal pattern-4arm Vertices-196	TTTTTTTTTTTGGGAGGCCGTTTTATCCTTCCCG
Trihexagonal pattern-4arm Vertices-197	TTTTTTTTTTCGGGAAGGATATTGAGTCAACACT
Trihexagonal pattern-4arm Vertices-198	TTTTTTTTTTGCAGTCACAGGTTCCACGGACTAG
Trihexagonal pattern-4arm Vertices-199	TTTTTTTTTTAAGCTTATTAGTTCCATGACGCAT
Trihexagonal pattern-4arm Vertices-200	TTTTTTTTTTCAATCTACAAGTTACCAAAGTAAC
Trihexagonal pattern-4arm Vertices-201	TTTTTTTTTTACGGGTAATTGTTACCTGGCTGCG
Trihexagonal pattern-4arm Vertices-202	TTTTTTTTTTTCCGTGATATTTTACACTCCGAGG
Trihexagonal pattern-4arm Vertices-203	TTTTTTTTTTCACCAAGGATTTTTGATACTATCA
Trihexagonal pattern-4arm Vertices-204	TTTTTTTTTTGGTGGCTCCAGTTCACTCGCTTAA

## Sheet: Snub trihexagonal-5arm 
Snub trihexagonal pattern-5arm Vertices-1	TTTTTTTTTTTGTCAGTCGATTTCGCAACCATGG
Snub trihexagonal pattern-5arm Vertices-2	TTTTTTTTTTCCATGGTTGCGTTAGTGAAGCATA
Snub trihexagonal pattern-5arm Vertices-3	TAGAAATGGATATGCTTCACTTTCGATAGAGAGG
Snub trihexagonal pattern-5arm Vertices-4	CCAAGCTGCTCCTCTCTATCGTTGACCGCTTTGG
Snub trihexagonal pattern-5arm Vertices-5	AGCAGCTTGGCCTTTATTTGCTTGTGGTAGAATC
Snub trihexagonal pattern-5arm Vertices-6	TGGGTGAGTAGATTCTACCACTTATAGCTCTTCC
Snub trihexagonal pattern-5arm Vertices-7	CACTCACCATGGAAGAGCTATTTACAGCCCGGAC
Snub trihexagonal pattern-5arm Vertices-8	TTTTTTTTTTATGCCTGTTCCTTGCAAATAAAGG
Snub trihexagonal pattern-5arm Vertices-9	CCGACTGTAAGATCTCATGTGTTCTAGTCGCGGC
Snub trihexagonal pattern-5arm Vertices-10	TGGGCAATAGGCCGCGACTAGTTAAATAGCGCCT
Snub trihexagonal pattern-5arm Vertices-11	TCGGCTGTCTAGGCGCTATTTTTGCATAATGCCT
Snub trihexagonal pattern-5arm Vertices-12	TTTTTTTTTTTCTAGAGTAAATTCACATGAGATC
Snub trihexagonal pattern-5arm Vertices-13	AGACAGCCGAACCAGAGACCGTTCGATCCCGACT
Snub trihexagonal pattern-5arm Vertices-14	GTTGTCCCGGAGTCGGGATCGTTGGACTTCGCGG
Snub trihexagonal pattern-5arm Vertices-15	TACTAGCGTTCCGCGAAGTCCTTCTACGAGAGGT
Snub trihexagonal pattern-5arm Vertices-16	TTTTTTTTTTACCTCTCGTAGTTGTAGTGTGAAA
Snub trihexagonal pattern-5arm Vertices-17	TTTTTTTTTTTTTCACACTACTTCGGTCTCTGGT
Snub trihexagonal pattern-5arm Vertices-18	AACGCTAGTATGAAATAACTATTCGTCCGCTCTC
Snub trihexagonal pattern-5arm Vertices-19	GGAACCTGCCGAGAGCGGACGTTTTAATACCGTC
Snub trihexagonal pattern-5arm Vertices-20	CAGTTTAAGTGACGGTATTAATTTAAGTGCGGTC
Snub trihexagonal pattern-5arm Vertices-21	TTTTTTTTTTGACCGCACTTATTGTGAGCGCGAC
Snub trihexagonal pattern-5arm Vertices-22	ACTTAAACTGGCCAAGAGTAGTTTTTAGTATTTG
Snub trihexagonal pattern-5arm Vertices-23	TAGGCATGTGCAAATACTAAATTCTTCGGACTAT
Snub trihexagonal pattern-5arm Vertices-24	AAGGTCGGCTATAGTCCGAAGTTAGTGCTTTCCG
Snub trihexagonal pattern-5arm Vertices-25	AGCTACTGTGCGGAAAGCACTTTATAACTGTTAT
Snub trihexagonal pattern-5arm Vertices-26	CACAGTAGCTTAGCGACAGATTTGCGTGACTGAG
Snub trihexagonal pattern-5arm Vertices-27	TTAGGTTATCCTCAGTCACGCTTTCGCTAACACA
Snub trihexagonal pattern-5arm Vertices-28	TAAAGGTCCCTGTGTTAGCGATTTTATTAGCATG
Snub trihexagonal pattern-5arm Vertices-29	ATTACGACCTCATGCTAATAATTGCGGACATGAA
Snub trihexagonal pattern-5arm Vertices-30	TTTTTTTTTTTTCATGTCCGCTTATCTGTCGCTA
Snub trihexagonal pattern-5arm Vertices-31	AGGTCGTAATTGTCGGTGGATTTGCCGGCGGCCC
Snub trihexagonal pattern-5arm Vertices-32	AAATAGCCAAGGGCCGCCGGCTTCCAAAGCATCC
Snub trihexagonal pattern-5arm Vertices-33	ACGTTGTAAAGGATGCTTTGGTTCACCTACGGAG
Snub trihexagonal pattern-5arm Vertices-34	TTTTTTTTTTCTCCGTAGGTGTTGCTCAGGGTGT
Snub trihexagonal pattern-5arm Vertices-35	TTTTTTTTTTGCGCCTGGCTTTTACCTTATTGCA
Snub trihexagonal pattern-5arm Vertices-36	CTAAAGCACCTGCAATAAGGTTTGCCTGTAGTTA
Snub trihexagonal pattern-5arm Vertices-37	GGACCGTACCTAACTACAGGCTTAATTGTAACAG
Snub trihexagonal pattern-5arm Vertices-38	TACTCACCCACTGTTACAATTTTGTTAGTGGATA
Snub trihexagonal pattern-5arm Vertices-39	TCCATTTCTATATCCACTAACTTAAGCCAGGCGC
Snub trihexagonal pattern-5arm Vertices-40	GGTACGGTCCTAATAACTCGATTGCGTCCGCCGT
Snub trihexagonal pattern-5arm Vertices-41	ATATGTCTTTACGGCGGACGCTTGGGATTTACTG
Snub trihexagonal pattern-5arm Vertices-42	GCACTTAAGACAGTAAATCCCTTGTCTACCAGCC
Snub trihexagonal pattern-5arm Vertices-43	CATTCGCGCAGGCTGGTAGACTTATGTCTATGGA
Snub trihexagonal pattern-5arm Vertices-44	ATGGTGAGTGTCCATAGACATTTTCGAGTTATTA
Snub trihexagonal pattern-5arm Vertices-45	TGCGCGAATGGAGTAGGAGTATTCTCTGCGCGGA
Snub trihexagonal pattern-5arm Vertices-46	GGCCGCCCTCTCCGCGCAGAGTTGACGTGGTCTT
Snub trihexagonal pattern-5arm Vertices-47	GGACAATGCGAAGACCACGTCTTCGTTCGCTACG
Snub trihexagonal pattern-5arm Vertices-48	TCCTTTGTAGCGTAGCGAACGTTGACAAGAAATG
Snub trihexagonal pattern-5arm Vertices-49	TTACAGTCGGCATTTCTTGTCTTTACTCCTACTC
Snub trihexagonal pattern-5arm Vertices-50	CTACAAAGGACGGCCGAGGCGTTCAGACCTAAAG
Snub trihexagonal pattern-5arm Vertices-51	GCTTACTAAGCTTTAGGTCTGTTTCCCGAACATG
Snub trihexagonal pattern-5arm Vertices-52	CAGAGTGGTACATGTTCGGGATTCACAAGGTGAC
Snub trihexagonal pattern-5arm Vertices-53	CCGGGACAACGTCACCTTGTGTTCCGAGTATCCC
Snub trihexagonal pattern-5arm Vertices-54	CTATTGCCCAGGGATACTCGGTTCGCCTCGGCCG
Snub trihexagonal pattern-5arm Vertices-55	CGCCTTACCTCTATTCAGTAGTTGTATCCAGGTG
Snub trihexagonal pattern-5arm Vertices-56	GAAGAACAGACACCTGGATACTTCGCCTGCAGAG
Snub trihexagonal pattern-5arm Vertices-57	TGAGCGAAAGCTCTGCAGGCGTTTTCTGCCTAGA
Snub trihexagonal pattern-5arm Vertices-58	CACATGCCTATCTAGGCAGAATTACGCCTAAGTG
Snub trihexagonal pattern-5arm Vertices-59	GGCAGGTTCCCACTTAGGCGTTTCTACTGAATAG
Snub trihexagonal pattern-5arm Vertices-60	CTTTCGCTCACAGTGAATTGGTTCTGCGTTATAA
Snub trihexagonal pattern-5arm Vertices-61	AATCATCGAATTATAACGCAGTTGGCCAGGATCT
Snub trihexagonal pattern-5arm Vertices-62	CGTGCTTTGAAGATCCTGGCCTTGCGGGTATCAT
Snub trihexagonal pattern-5arm Vertices-63	GATAACCTAAATGATACCCGCTTGCGTCGTCAGT
Snub trihexagonal pattern-5arm Vertices-64	AGCCGACCTTACTGACGACGCTTCCAATTCACTG
Snub trihexagonal pattern-5arm Vertices-65	TCAAAGCACGTGTCGTTCTTGTTTTGCTGGCACT
Snub trihexagonal pattern-5arm Vertices-66	TGGATAGCGGAGTGCCAGCAATTATGGGCCCGCA
Snub trihexagonal pattern-5arm Vertices-67	CGTTTATATATGCGGGCCCATTTGTTCAGGTTAT
Snub trihexagonal pattern-5arm Vertices-68	TTGGCTATTTATAACCTGAACTTTGCGGTTTCCA
Snub trihexagonal pattern-5arm Vertices-69	GGGACCTTTATGGAAACCGCATTCAAGAACGACA
Snub trihexagonal pattern-5arm Vertices-70	TATATAAACGATCTCAAGGGTTTGTCAGGGCGCA
Snub trihexagonal pattern-5arm Vertices-71	GAGGAGCCTTTGCGCCCTGACTTCATCCAGTTAT
Snub trihexagonal pattern-5arm Vertices-72	TTTTTTTTTTATAACTGGATGTTCACTACCACCA
Snub trihexagonal pattern-5arm Vertices-73	TTTTTTTTTTTGGTGGTAGTGTTCACATCTAGTA
Snub trihexagonal pattern-5arm Vertices-74	TTTACAACGTTACTAGATGTGTTACCCTTGAGAT
Snub trihexagonal pattern-5arm Vertices-75	GGCGACGAGGGTACGACTGATTTGAAGTAATAAT
Snub trihexagonal pattern-5arm Vertices-76	TGCGGGAACCATTATTACTTCTTTAGGGCCTCCC
Snub trihexagonal pattern-5arm Vertices-77	GAAACGTTGAGGGAGGCCCTATTTGTCTACAAGT
Snub trihexagonal pattern-5arm Vertices-78	AAAGACATATACTTGTAGACATTAGGCGCACTCG
Snub trihexagonal pattern-5arm Vertices-79	GGTGCTTTAGCGAGTGCGCCTTTATCAGTCGTAC
Snub trihexagonal pattern-5arm Vertices-80	TCAACGTTTCTATCCAGCCGTTTATCGCATAAAG
Snub trihexagonal pattern-5arm Vertices-81	GATACGTTTGCTTTATGCGATTTCTTGCTCATAC
Snub trihexagonal pattern-5arm Vertices-82	GGAACATGACGTATGAGCAAGTTTTTACCTTGAC
Snub trihexagonal pattern-5arm Vertices-83	GAGGGCGGCCGTCAAGGTAAATTCGGTATCTAGA
Snub trihexagonal pattern-5arm Vertices-84	TCTTAAGTGCTCTAGATACCGTTACGGCTGGATA
Snub trihexagonal pattern-5arm Vertices-85	GTCATGTTCCGAGGTCGGGCCTTCTTAGTCATAT
Snub trihexagonal pattern-5arm Vertices-86	GGTATGATCAATATGACTAAGTTCAGGAAGCTTG
Snub trihexagonal pattern-5arm Vertices-87	ATCCTGAAAGCAAGCTTCCTGTTGCTATACGGTG
Snub trihexagonal pattern-5arm Vertices-88	CTTAGTAAGCCACCGTATAGCTTAAGACCAGGGT
Snub trihexagonal pattern-5arm Vertices-89	CGCATTGTCCACCCTGGTCTTTTGGCCCGACCTC
Snub trihexagonal pattern-5arm Vertices-90	CTTTCAGGATGTTGGATTGGGTTTCACCGATCCT
Snub trihexagonal pattern-5arm Vertices-91	GGACCTGTGCAGGATCGGTGATTGCCGTTGAACA
Snub trihexagonal pattern-5arm Vertices-92	ATAAACGGGTTGTTCAACGGCTTGACTTGTGGAG
Snub trihexagonal pattern-5arm Vertices-93	CTGGGCTGGACTCCACAAGTCTTCTCACTGCATG
Snub trihexagonal pattern-5arm Vertices-94	TACCACTCTGCATGCAGTGAGTTCCCAATCCAAC
Snub trihexagonal pattern-5arm Vertices-95	TCCAGCCCAGTAAGCGGTACCTTCTGTCTTCAAC
Snub trihexagonal pattern-5arm Vertices-96	AGAGGCAGTTGTTGAAGACAGTTAGGGCACGCTG
Snub trihexagonal pattern-5arm Vertices-97	CACGGCTATGCAGCGTGCCCTTTCCGTATTATCG
Snub trihexagonal pattern-5arm Vertices-98	GTGATAGTGACGATAATACGGTTTATATCTCAAT
Snub trihexagonal pattern-5arm Vertices-99	AGGTAAGGCGATTGAGATATATTGGTACCGCTTA
Snub trihexagonal pattern-5arm Vertices-100	TCACTATCACCTGTCCAAACATTGACGTGCCTGC
Snub trihexagonal pattern-5arm Vertices-101	TAGTTTACTTGCAGGCACGTCTTGTCTGGGTTAC
Snub trihexagonal pattern-5arm Vertices-102	TCACGTTCACGTAACCCAGACTTCGGTAGGTAAG
Snub trihexagonal pattern-5arm Vertices-103	TTCGATGATTCTTACCTACCGTTTTGGAGGTTAG
Snub trihexagonal pattern-5arm Vertices-104	TCTGTTCTTCCTAACCTCCAATTTGTTTGGACAG
Snub trihexagonal pattern-5arm Vertices-105	GAACTGTGTTCCTTTAACAACTTGGCAAATATAT
Snub trihexagonal pattern-5arm Vertices-106	ACTTGTCCTGATATATTTGCCTTTAGGTTAGCCC
Snub trihexagonal pattern-5arm Vertices-107	TTTTTTTTTTGGGCTAACCTATTTGGTTACGGTC
Snub trihexagonal pattern-5arm Vertices-108	AAGGCTCCTCGACCGTAACCATTTCGTCTTTATG
Snub trihexagonal pattern-5arm Vertices-109	CCGCTATCCACATAAAGACGATTGTTGTTAAAGG
Snub trihexagonal pattern-5arm Vertices-110	TTTTTTTTTTCAAGGACAATCTTCTCTGCTACCA
Snub trihexagonal pattern-5arm Vertices-111	TTCGGCACTGTGGTAGCAGAGTTGCTATTCTCTC
Snub trihexagonal pattern-5arm Vertices-112	CCGTGTCCTAGAGAGAATAGCTTTCAAGTTACCA
Snub trihexagonal pattern-5arm Vertices-113	TTTGGCTTCATGGTAACTTGATTACATATTTCGC
Snub trihexagonal pattern-5arm Vertices-114	CCTCGTCGCCGCGAAATATGTTTGATTGTCCTTG
Snub trihexagonal pattern-5arm Vertices-115	TGAAGCCAAAGTTCGGCAGCCTTACACAGGAATC
Snub trihexagonal pattern-5arm Vertices-116	CCACCCTCGCGATTCCTGTGTTTATTAAAGAGAC
Snub trihexagonal pattern-5arm Vertices-117	CCTGTTCGCTGTCTCTTTAATTTTGCGAGCCAAG
Snub trihexagonal pattern-5arm Vertices-118	CAAACGTATCCTTGGCTCGCATTTTCTCGCCTCG
Snub trihexagonal pattern-5arm Vertices-119	GGTTCCCGCACGAGGCGAGAATTGGCTGCCGAAC
Snub trihexagonal pattern-5arm Vertices-120	CTCCAGCGTTAACGCGCACTTTTGATGTGCCTAG
Snub trihexagonal pattern-5arm Vertices-121	CTGTTCTCTACTAGGCACATCTTAACCTATAAAG
Snub trihexagonal pattern-5arm Vertices-122	TAGGGTATAACTTTATAGGTTTTGATTACGCAAC
Snub trihexagonal pattern-5arm Vertices-123	GCACAGGTCCGTTGCGTAATCTTGAGGATGCATA
Snub trihexagonal pattern-5arm Vertices-124	TGATCATACCTATGCATCCTCTTAAGTGCGCGTT
Snub trihexagonal pattern-5arm Vertices-125	TTATACCCTATTTAAAGCCTCTTTAAGTATAAGT
Snub trihexagonal pattern-5arm Vertices-126	ATCTAAGAGTACTTATACTTATTCTGGCCGGGTG
Snub trihexagonal pattern-5arm Vertices-127	GATAGAGGCCCACCCGGCCAGTTAAGTTCGTGGA
Snub trihexagonal pattern-5arm Vertices-128	AACTGCCTCTTCCACGAACTTTTTCCAGGCACTG
Snub trihexagonal pattern-5arm Vertices-129	ACCCGTTTATCAGTGCCTGGATTGAGGCTTTAAA
Snub trihexagonal pattern-5arm Vertices-130	GGCCTCTATCACTTGACATATTTCAGAAGAACGG
Snub trihexagonal pattern-5arm Vertices-131	ACCAGACCTCCCGTTCTTCTGTTAGATCTAGGTG
Snub trihexagonal pattern-5arm Vertices-132	GTTCACTCCTCACCTAGATCTTTCGCAGGCCACT
Snub trihexagonal pattern-5arm Vertices-133	AAGTAAACTAAGTGGCCTGCGTTACAGGTCGGTT
Snub trihexagonal pattern-5arm Vertices-134	CATAGCCGTGAACCGACCTGTTTATATGTCAAGT
Snub trihexagonal pattern-5arm Vertices-135	AGGAGTGAACGCCACGGCTGATTCTGGGTTGTAG
Snub trihexagonal pattern-5arm Vertices-136	ATGGTGGTGGCTACAACCCAGTTCCTCCTCCCTG
Snub trihexagonal pattern-5arm Vertices-137	ATGTGTCGCACAGGGAGGAGGTTAGAGGGCCCAA
Snub trihexagonal pattern-5arm Vertices-138	CAGGGTCTCGTTGGGCCCTCTTTTGCGAAATTGT
Snub trihexagonal pattern-5arm Vertices-139	GTGAACGTGAACAATTTCGCATTTCAGCCGTGGC
Snub trihexagonal pattern-5arm Vertices-140	CGAGACCCTGCGATGGATTAGTTGGATTTCTCGC
Snub trihexagonal pattern-5arm Vertices-141	GTGGAACCGCGCGAGAAATCCTTGGTAGAGCCCT
Snub trihexagonal pattern-5arm Vertices-142	CCAATCTTTGAGGGCTCTACCTTATTGGTTATAG
Snub trihexagonal pattern-5arm Vertices-143	TTACGCTAATCTATAACCAATTTGTAGCGAGACA
Snub trihexagonal pattern-5arm Vertices-144	AACACAGTTCTGTCTCGCTACTTCTAATCCATCG
Snub trihexagonal pattern-5arm Vertices-145	ATTAGCGTAAATGTGATCTCATTGCCGGTCGACG
Snub trihexagonal pattern-5arm Vertices-146	CGTAGGACAGCGTCGACCGGCTTCGAAGGTGATC
Snub trihexagonal pattern-5arm Vertices-147	TTTTTTTTTTGATCACCTTCGTTATTTGAAACAC
Snub trihexagonal pattern-5arm Vertices-148	TTTTTTTTTTGTGTTTCAAATTTCTGGCTGTTTC
Snub trihexagonal pattern-5arm Vertices-149	CAGGACAAGTGAAACAGCCAGTTTGAGATCACAT
Snub trihexagonal pattern-5arm Vertices-150	TTTTTTTTTTACGACTCTAACTTACGTATCGGGC
Snub trihexagonal pattern-5arm Vertices-151	TTTTTTTTTTGCCCGATACGTTTAGCCACAATCT
Snub trihexagonal pattern-5arm Vertices-152	GTCAAGCTATAGATTGTGGCTTTATGTTGATCGC
Snub trihexagonal pattern-5arm Vertices-153	CAGTGCCGAAGCGATCAACATTTCTTAATACTGT
Snub trihexagonal pattern-5arm Vertices-154	TTTTTTTTTTACAGTATTAAGTTGTTAGAGTCGT
Snub trihexagonal pattern-5arm Vertices-155	ATAGCTTGACTTGCATGGCTCTTATTGGCAGTAA
Snub trihexagonal pattern-5arm Vertices-156	GGCGCTAGGGTTACTGCCAATTTTGAGGAGAATA
Snub trihexagonal pattern-5arm Vertices-157	TGTATTTAGGTATTCTCCTCATTAACATGCAACG
Snub trihexagonal pattern-5arm Vertices-158	GCGAGGGTGGCGTTGCATGTTTTTCGCGTGTCGC
Snub trihexagonal pattern-5arm Vertices-159	TAGGACACGGGCGACACGCGATTGAGCCATGCAA
Snub trihexagonal pattern-5arm Vertices-160	CCTAAATACACGGACTCAAGCTTCCATGGGTAAC
Snub trihexagonal pattern-5arm Vertices-161	CACACGAAGCGTTACCCATGGTTCCCTACTAAGT
Snub trihexagonal pattern-5arm Vertices-162	ACGCTGTGGGACTTAGTAGGGTTCCCGGCATTGA
Snub trihexagonal pattern-5arm Vertices-163	TTCCAGCAGGTCAATGCCGGGTTCCAAGGCACCA
Snub trihexagonal pattern-5arm Vertices-164	AGCGAACAGGTGGTGCCTTGGTTGCTTGAGTCCG
Snub trihexagonal pattern-5arm Vertices-165	CCTGCTGGAAGGTACCCGAGGTTTGGACTTACGA
Snub trihexagonal pattern-5arm Vertices-166	TATCTTAGCATCGTAAGTCCATTGGGTAGGCGAA
Snub trihexagonal pattern-5arm Vertices-167	ATGTCACCGCTTCGCCTACCCTTTAAGCACGACT
Snub trihexagonal pattern-5arm Vertices-168	CATTCTAATGAGTCGTGCTTATTTATTCAAATGC
Snub trihexagonal pattern-5arm Vertices-169	AACGCTGGAGGCATTTGAATATTCCTCGGGTACC
Snub trihexagonal pattern-5arm Vertices-170	CATTAGAATGGTGTCACGGAGTTCACTGCTCGTG
Snub trihexagonal pattern-5arm Vertices-171	CATTTGATTGCACGAGCAGTGTTCGCAAGACACC
Snub trihexagonal pattern-5arm Vertices-172	AAGCCATGACGGTGTCTTGCGTTCGTAGTATTAC
Snub trihexagonal pattern-5arm Vertices-173	ACTCTTAGATGTAATACTACGTTACCCAGGTTGA
Snub trihexagonal pattern-5arm Vertices-174	TAGAGAACAGTCAACCTGGGTTTCTCCGTGACAC
Snub trihexagonal pattern-5arm Vertices-175	CTTCATTATCTCCAACGTCCTTTTAGTATATCAA
Snub trihexagonal pattern-5arm Vertices-176	CGTTCTTTCCTTGATATACTATTCTGCGGGTTTG
Snub trihexagonal pattern-5arm Vertices-177	TATAGCGACTCAAACCCGCAGTTAATCATGACAA
Snub trihexagonal pattern-5arm Vertices-178	CCACCACCATTTGTCATGATTTTTCACGCGACAT
Snub trihexagonal pattern-5arm Vertices-179	GAGGTCTGGTATGTCGCGTGATTAGGACGTTGGA
Snub trihexagonal pattern-5arm Vertices-180	AGTCGCTATACCCACTATCGATTGTAATTCGTGT
Snub trihexagonal pattern-5arm Vertices-181	CGTAAGTTAAACACGAATTACTTTTTCTATTGCT
Snub trihexagonal pattern-5arm Vertices-182	CGCTCTTCTCAGCAATAGAAATTGGAATCCGACG
Snub trihexagonal pattern-5arm Vertices-183	GCGGTTCCACCGTCGGATTCCTTCTAGACGAGAT
Snub trihexagonal pattern-5arm Vertices-184	TGCGACACATATCTCGTCTAGTTTCGATAGTGGG
Snub trihexagonal pattern-5arm Vertices-185	GAGAAGAGCGGTTAGTCCGGATTGTGAGCTGAGC
Snub trihexagonal pattern-5arm Vertices-186	GAATGGCACAGCTCAGCTCACTTGCCAACAAGGT
Snub trihexagonal pattern-5arm Vertices-187	TTTTTTTTTTACCTTGTTGGCTTCGCCATCTACA
Snub trihexagonal pattern-5arm Vertices-188	CTGTCCTACGTGTAGATGGCGTTTAATTTGCCCA
Snub trihexagonal pattern-5arm Vertices-189	CAAAGATTGGTGGGCAAATTATTTCCGGACTAAC
Snub trihexagonal pattern-5arm Vertices-190	TTTTTTTTTTGACTTTAGAGATTTCGAGTGCATA
Snub trihexagonal pattern-5arm Vertices-191	TTTTTTTTTTTATGCACTCGATTAGACGGTGAGG
Snub trihexagonal pattern-5arm Vertices-192	TTTGAACTAGCCTCACCGTCTTTAGCCAGAACGG
Snub trihexagonal pattern-5arm Vertices-193	GCTTCGTGTGCCGTTCTGGCTTTCGTACTCTCGT
Snub trihexagonal pattern-5arm Vertices-194	CCCTAGCGCCACGAGAGTACGTTTCTCTAAAGTC
Snub trihexagonal pattern-5arm Vertices-195	CTAGTTCAAACGGGCAATTCGTTTCCTTGGTTGG
Snub trihexagonal pattern-5arm Vertices-196	TTTTTTTTTTCCAACCAAGGATTTGGAACCTATT
Snub trihexagonal pattern-5arm Vertices-197	CCTAGCGTGAAATAGGTTCCATTGTGTTCTGTTA
Snub trihexagonal pattern-5arm Vertices-198	TGCTAAGATATAACAGAACACTTTCGAGGGTCGA
Snub trihexagonal pattern-5arm Vertices-199	CCCACAGCGTTCGACCCTCGATTCGAATTGCCCG
Snub trihexagonal pattern-5arm Vertices-200	TCACGCTAGGCGTGGCCTCCGTTTCATGTGGGAT
Snub trihexagonal pattern-5arm Vertices-201	TTTTTTTTTTATCCCACATGATTTTGGAACCAAA
Snub trihexagonal pattern-5arm Vertices-202	AATAGGCGTATTTGGTTCCAATTGAACCATACTA
Snub trihexagonal pattern-5arm Vertices-203	CAATCAAATGTAGTATGGTTCTTTTCATGCGAGG
Snub trihexagonal pattern-5arm Vertices-204	GCGGTGACATCCTCGCATGAATTCGGAGGCCACG
Snub trihexagonal pattern-5arm Vertices-205	TACGCCTATTTGTAATGAGCTTTGGGTAAGACGT
Snub trihexagonal pattern-5arm Vertices-206	TTTTTTTTTTACGTCTTACCCTTACACCCAGAAC
Snub trihexagonal pattern-5arm Vertices-207	TTTTTTTTTTGTTCTGGGTGTTTTCCAACTGGTC
Snub trihexagonal pattern-5arm Vertices-208	CACGCCGTACGACCAGTTGGATTACTAGTAAGGG
Snub trihexagonal pattern-5arm Vertices-209	GTCATGGCTTCCCTTACTAGTTTAGCTCATTACA
Snub trihexagonal pattern-5arm Vertices-210	GTACGGCGTGGTGACTCGCGATTGCTAAACGCCA
Snub trihexagonal pattern-5arm Vertices-211	TTTTTTTTTTTGGCGTTTAGCTTAGTAGTCCCAG
Snub trihexagonal pattern-5arm Vertices-212	TTTTTTTTTTCTGGGACTACTTTCAGCGTTTGTG
Snub trihexagonal pattern-5arm Vertices-213	TCGGGTCGTTCACAAACGCTGTTAAGCTGATAAG
Snub trihexagonal pattern-5arm Vertices-214	GATAATGAAGCTTATCAGCTTTTTCGCGAGTCAC
Snub trihexagonal pattern-5arm Vertices-215	AACGACCCGACGAAGTGGTGGTTAACTGTTGCAT
Snub trihexagonal pattern-5arm Vertices-216	TTTTTTTTTTATGCAACAGTTTTGGGACAGGCGC
Snub trihexagonal pattern-5arm Vertices-217	TTTTTTTTTTGCGCCTGTCCCTTTTTAGGAGATG
Snub trihexagonal pattern-5arm Vertices-218	TTAACTTACGCATCTCCTAAATTGATCTGGCATG
Snub trihexagonal pattern-5arm Vertices-219	GGAAAGAACGCATGCCAGATCTTCCACCACTTCG
Snub trihexagonal pattern-5arm Vertices-220	TTTTTTTTTTCCAAACCTAATTTTGTGCTCCCTG
Snub trihexagonal pattern-5arm Vertices-221	TTTTTTTTTTCAGGGAGCACATTATTTAGATCGC
Snub trihexagonal pattern-5arm Vertices-222	TTTTTTTTTTGCGATCTAAATTTGGTGAAGATAT
Snub trihexagonal pattern-5arm Vertices-223	TTTTTTTTTTATATCTTCACCTTAAATCCTCACA
Snub trihexagonal pattern-5arm Vertices-224	TTTTTTTTTTTGTGAGGATTTTTATTAGGTTTGG
Snub trihexagonal pattern-5arm Vertices-225	TTTTTTTTTTCCAAAGCGGTCTTATCGACTGACA
Snub trihexagonal pattern-5arm Vertices-226	TTTTTTTTTTGTCCGGGCTGTTTGGAACAGGCAT
Snub trihexagonal pattern-5arm Vertices-227	TTTTTTTTTTAGGCATTATGCTTTTTACTCTAGA
Snub trihexagonal pattern-5arm Vertices-228	TTTTTTTTTTGTCGCGCTCACTTTAGTTATTTCA
Snub trihexagonal pattern-5arm Vertices-229	TTTTTTTTTTATAACAGTTATTTCTACTCTTGGC
Snub trihexagonal pattern-5arm Vertices-230	TTTTTTTTTTACACCCTGAGCTTATCCACCGACA

## Sheet: Chimeric pattern 
Chimeric pattern-3, 4,and 6arm Vertices-1	TTTTTTTTTTATCCCTAGATGTTAATGAGATGAA
Chimeric pattern-3, 4,and 6arm Vertices-2	CAACACGATCCAGGTGCCTGGTTTAAATAGATAA
Chimeric pattern-3, 4,and 6arm Vertices-3	CTACGAGGTGAACATTGAGGATTCCAGGCACCTG
Chimeric pattern-3, 4,and 6arm Vertices-4	TTTTTTTTTTAGGGCCCAACTTTTCCTCAATGTT
Chimeric pattern-3, 4,and 6arm Vertices-5	TTTTTTTTTTTTCATCTCATTTTAGTTGGGCCCT
Chimeric pattern-3, 4,and 6arm Vertices-6	TTTTTTTTTTAGTATCAGCAATTAGCGGATTTAA
Chimeric pattern-3, 4,and 6arm Vertices-7	TTTTTTTTTTGCCCGAAACGGTTTTGCTGATACT
Chimeric pattern-3, 4,and 6arm Vertices-8	TTGTACGGGAAAGCTAGTATCTTCCGTTTCGGGC
Chimeric pattern-3, 4,and 6arm Vertices-9	TTGCTCCATGTCTTGGCGCGCTTGATACTAGCTT
Chimeric pattern-3, 4,and 6arm Vertices-10	GTCGCGGTTTGACTCTAGAATTTGCGCGCCAAGA
Chimeric pattern-3, 4,and 6arm Vertices-11	GATCGTGTTGTTAAATCCGCTTTATTCTAGAGTC
Chimeric pattern-3, 4,and 6arm Vertices-12	GAGCGCGCACTCCGAATTTGCTTGGTGGAACAAG
Chimeric pattern-3, 4,and 6arm Vertices-13	TAAGCTTGCCCTTAAGATTTGTTGCAAATTCGGA
Chimeric pattern-3, 4,and 6arm Vertices-14	CTTTAACACTGCTCGACCCTATTCAAATCTTAAG
Chimeric pattern-3, 4,and 6arm Vertices-15	TCCCGTACAATATCCGCAATATTTAGGGTCGAGC
Chimeric pattern-3, 4,and 6arm Vertices-16	TTTTTTTTTTATTCTGTGATTTTGTCCTTTAACT
Chimeric pattern-3, 4,and 6arm Vertices-17	TTTTTTTTTTTAAAGCCTCCCTTAATCACAGAAT
Chimeric pattern-3, 4,and 6arm Vertices-18	GGTTGATAGCATCTAGCGCGATTGGGAGGCTTTA
Chimeric pattern-3, 4,and 6arm Vertices-19	TTCCCGGGCTGCAGAGCTAATTTTCGCGCTAGAT
Chimeric pattern-3, 4,and 6arm Vertices-20	GGACAGACTATTAAGTTTGTCTTATTAGCTCTGC
Chimeric pattern-3, 4,and 6arm Vertices-21	GTGCGCGCTCAGTTAAAGGACTTGACAAACTTAA
Chimeric pattern-3, 4,and 6arm Vertices-22	CTTACTGGCACACGGATTGGTTTACAACTTGGTT
Chimeric pattern-3, 4,and 6arm Vertices-23	CTTAGGTGACACAGCCATACTTTACCAATCCGTG
Chimeric pattern-3, 4,and 6arm Vertices-24	AAGTGATGACCCTGTTTCTACTTAGTATGGCTGT
Chimeric pattern-3, 4,and 6arm Vertices-25	GCTATCAACCTCCACTGCCTATTGTAGAAACAGG
Chimeric pattern-3, 4,and 6arm Vertices-26	TTTTTTTTTTGGCCCGGACGGTTTCAGTTGTGTC
Chimeric pattern-3, 4,and 6arm Vertices-27	TTTTTTTTTTCACCTATACCATTCCGTCCGGGCC
Chimeric pattern-3, 4,and 6arm Vertices-28	AATGCATACGTGAGGGCCGGTTTTGGTATAGGTG
Chimeric pattern-3, 4,and 6arm Vertices-29	GGCCATGCGTTTAAGTCTTGTTTACCGGCCCTCA
Chimeric pattern-3, 4,and 6arm Vertices-30	CAGTATATATATTCATGGTAATTACAAGACTTAA
Chimeric pattern-3, 4,and 6arm Vertices-31	TGCCAGTAAGGACACAACTGATTTTACCATGAAT
Chimeric pattern-3, 4,and 6arm Vertices-32	CACCTCGTAGGATAGCGGGCTTTATTACTGAACC
Chimeric pattern-3, 4,and 6arm Vertices-33	AAACCGCGACGGGAATTCACCTTAGCCCGCTATC
Chimeric pattern-3, 4,and 6arm Vertices-34	CGACACAATACTTACCATAGTTTGGTGAATTCCC
Chimeric pattern-3, 4,and 6arm Vertices-35	AAACGCACAGGGTTAAAGAATTTACTATGGTAAG
Chimeric pattern-3, 4,and 6arm Vertices-36	CAACTTCTATGTTGCATGTATTTATTCTTTAACC
Chimeric pattern-3, 4,and 6arm Vertices-37	TTTTTTTTTTGGTTCAGTAATTTATACATGCAAC
Chimeric pattern-3, 4,and 6arm Vertices-38	CATGGAGCAACCAGCCTCAGCTTTGGGAGGATCT
Chimeric pattern-3, 4,and 6arm Vertices-39	AGTGTTAAAGCTACGCTAAATTTGCTGAGGCTGG
Chimeric pattern-3, 4,and 6arm Vertices-40	AAGCGTGCGTCCACCCTTAGCTTATTTAGCGTAG
Chimeric pattern-3, 4,and 6arm Vertices-41	AGTGTTTCTGAGCTTTCTAGGTTGCTAAGGGTGG
Chimeric pattern-3, 4,and 6arm Vertices-42	CGATACCGATGTAACTAAGCGTTCCTAGAAAGCT
Chimeric pattern-3, 4,and 6arm Vertices-43	TATTGTGTCGAGATCCTCCCATTCGCTTAGTTAC
Chimeric pattern-3, 4,and 6arm Vertices-44	GGCAAGCTTAAAGTGGCATACTTGAACGGATAAG
Chimeric pattern-3, 4,and 6arm Vertices-45	TAGTCTGTCCTCAGAGTCAGGTTGTATGCCACTT
Chimeric pattern-3, 4,and 6arm Vertices-46	AGATCCCGATCGAGAGCTTCATTCCTGACTCTGA
Chimeric pattern-3, 4,and 6arm Vertices-47	TCAGGGTGGCAAGCCATAGGATTTGAAGCTCTCG
Chimeric pattern-3, 4,and 6arm Vertices-48	CGGTATTCATTTGACGCGGGCTTTCCTATGGCTT
Chimeric pattern-3, 4,and 6arm Vertices-49	ACGCACGCTTCTTATCCGTTCTTGCCCGCGTCAA
Chimeric pattern-3, 4,and 6arm Vertices-50	AGCCCGGGAATCCGATATCATTTGTATGAGAGAA
Chimeric pattern-3, 4,and 6arm Vertices-51	GTCATCACTTAGTTGCACTGTTTATGATATCGGA
Chimeric pattern-3, 4,and 6arm Vertices-52	GGCGATTATGAGGGTGCGTCATTACAGTGCAACT
Chimeric pattern-3, 4,and 6arm Vertices-53	AATCCTCACCCGACTCGTCGTTTTGACGCACCCT
Chimeric pattern-3, 4,and 6arm Vertices-54	AATGCGCTCGGATACGTCTCTTTACGACGAGTCG
Chimeric pattern-3, 4,and 6arm Vertices-55	ATCGGGATCTTTCTCTCATACTTAGAGACGTATC
Chimeric pattern-3, 4,and 6arm Vertices-56	GTCACCTAAGACAGACATTTCTTACTTGAACTTA
Chimeric pattern-3, 4,and 6arm Vertices-57	ATATATACTGATCTTGCGTTCTTGAAATGTCTGT
Chimeric pattern-3, 4,and 6arm Vertices-58	TTGGTAAGAGTGATGGCGCAGTTGAACGCAAGAT
Chimeric pattern-3, 4,and 6arm Vertices-59	TTAGTTTAATGATGTTACCCATTCTGCGCCATCA
Chimeric pattern-3, 4,and 6arm Vertices-60	TAAACAACTCGAGATGGACGTTTTGGGTAACATC
Chimeric pattern-3, 4,and 6arm Vertices-61	CATAATCGCCTAAGTTCAAGTTTACGTCCATCTC
Chimeric pattern-3, 4,and 6arm Vertices-62	ACGCATGGCCTATGCACTTTCTTATATCCGTACT
Chimeric pattern-3, 4,and 6arm Vertices-63	ACGCATCCTTTACGGAGCGTTTTGAAAGTGCATA
Chimeric pattern-3, 4,and 6arm Vertices-64	CGGGCATGTCCTCGGATTTGATTAACGCTCCGTA
Chimeric pattern-3, 4,and 6arm Vertices-65	AATAACACTCATTTGTTACCTTTTCAAATCCGAG
Chimeric pattern-3, 4,and 6arm Vertices-66	AGATACTACTCATGAGCCTATTTAGGTAACAAAT
Chimeric pattern-3, 4,and 6arm Vertices-67	CTCTTACCAAAGTACGGATATTTATAGGCTCATG
Chimeric pattern-3, 4,and 6arm Vertices-68	TTTTTTTTTTCTTTAATACATTTGAGCTAAGATC
Chimeric pattern-3, 4,and 6arm Vertices-69	ATAGAAGTTGGGTGAAAGGGATTATGTATTAAAG
Chimeric pattern-3, 4,and 6arm Vertices-70	GAAACGCGGCTAGACGACGAATTTCCCTTTCACC
Chimeric pattern-3, 4,and 6arm Vertices-71	CAAAGTAGTAACTGTGAGAGTTTTTCGTCGTCTA
Chimeric pattern-3, 4,and 6arm Vertices-72	TTTTTTTTTTCACGATGTCCCTTACTCTCACAGT
Chimeric pattern-3, 4,and 6arm Vertices-73	TTTTTTTTTTGATCTTAGCTCTTGGGACATCGTG
Chimeric pattern-3, 4,and 6arm Vertices-74	CTGTGCGTTTGCGGAATTAGTTTTCAACTCTGGC
Chimeric pattern-3, 4,and 6arm Vertices-75	ATCGGTATCGACGAAGCAGTCTTACTAATTCCGC
Chimeric pattern-3, 4,and 6arm Vertices-76	TGTGTTACATAAAGAACCCGGTTGACTGCTTCGT
Chimeric pattern-3, 4,and 6arm Vertices-77	TATCCCGACCACGTAGGGTACTTCCGGGTTCTTT
Chimeric pattern-3, 4,and 6arm Vertices-78	GCGCTTTCTCCGAAATCTTGTTTGTACCCTACGT
Chimeric pattern-3, 4,and 6arm Vertices-79	GCCGCGTTTCGCCAGAGTTGATTACAAGATTTCG
Chimeric pattern-3, 4,and 6arm Vertices-80	CAGAAACACTCGAGCCGTGGCTTGTATAAGTTAA
Chimeric pattern-3, 4,and 6arm Vertices-81	ATGAATACCGGCTCAGTCTCGTTGCCACGGCTCG
Chimeric pattern-3, 4,and 6arm Vertices-82	TGCTCAAAGGTTTGGCCCTGGTTCGAGACTGAGC
Chimeric pattern-3, 4,and 6arm Vertices-83	CGACCCTGAGCCGTAAGCACTTTCCAGGGCCAAA
Chimeric pattern-3, 4,and 6arm Vertices-84	TTTAAAGATGATACTATTCGTTTAGTGCTTACGG
Chimeric pattern-3, 4,and 6arm Vertices-85	ATGTAACACATTAACTTATACTTACGAATAGTAT
Chimeric pattern-3, 4,and 6arm Vertices-86	GCCACCCTGACGAAAGTCCGCTTACTAGAGTATA
Chimeric pattern-3, 4,and 6arm Vertices-87	CGAGCGCATTACAGTAAGTAATTGCGGACTTTCG
Chimeric pattern-3, 4,and 6arm Vertices-88	GAAATTTACGGGCCCAGGAAGTTTTACTTACTGT
Chimeric pattern-3, 4,and 6arm Vertices-89	GGCACCTTCCTGAGTGACCGTTTCTTCCTGGGCC
Chimeric pattern-3, 4,and 6arm Vertices-90	GTCTCCTTCTTAGCACTGAACTTACGGTCACTCA
Chimeric pattern-3, 4,and 6arm Vertices-91	CCTTTGAGCATCTTGCCCAGCTTGTTCAGTGCTA
Chimeric pattern-3, 4,and 6arm Vertices-92	GGTGAGGATTTGGTTGACCATTTCTTATTATCCA
Chimeric pattern-3, 4,and 6arm Vertices-93	GAGTTGTTTACCTGAGAGCGTTTATGGTCAACCA
Chimeric pattern-3, 4,and 6arm Vertices-94	GAAGGTTCGACAACTGCAATTTTACGCTCTCAGG
Chimeric pattern-3, 4,and 6arm Vertices-95	CGGCCATGAAAGCGTTGGGATTTAATTGCAGTTG
Chimeric pattern-3, 4,and 6arm Vertices-96	CTACGCCCTGTTAATCCGCGCTTATCCCAACGCT
Chimeric pattern-3, 4,and 6arm Vertices-97	CGTAAATTTCTGGATAATAAGTTGCGCGGATTAA
Chimeric pattern-3, 4,and 6arm Vertices-98	ATTAAACTAACCCTTCCAACATTTACCGCTGTAC
Chimeric pattern-3, 4,and 6arm Vertices-99	AGTAGTATCTAACGAGTTGGCTTTGTTGGAAGGG
Chimeric pattern-3, 4,and 6arm Vertices-100	TATTAGAAACTTGGATAGTTATTGCCAACTCGTT
Chimeric pattern-3, 4,and 6arm Vertices-101	AGGGCATATGCAAGCACAAGGTTTAACTATCCAA
Chimeric pattern-3, 4,and 6arm Vertices-102	GTCCCGCGTTATGCTTGTCAATTCCTTGTGCTTG
Chimeric pattern-3, 4,and 6arm Vertices-103	TCGAACCTTCGTACAGCGGTATTTTGACAAGCAT
Chimeric pattern-3, 4,and 6arm Vertices-104	TACTACTTTGTACATCTGAGCTTAAAGTATATGG
Chimeric pattern-3, 4,and 6arm Vertices-105	GAGAAAGCGCTGGGCGTACGTTTGCTCAGATGTA
Chimeric pattern-3, 4,and 6arm Vertices-106	TCTTACCGCTCCTTGGTAATTTTACGTACGCCCA
Chimeric pattern-3, 4,and 6arm Vertices-107	TCGACTTTCCCTGACCGACCGTTAATTACCAAGG
Chimeric pattern-3, 4,and 6arm Vertices-108	GTTGCAGCAAGGGTCCTTAATTTCGGTCGGTCAG
Chimeric pattern-3, 4,and 6arm Vertices-109	TTTTTTTTTTCCATATACTTTTTATTAAGGACCC
Chimeric pattern-3, 4,and 6arm Vertices-110	GGTCGGGATATTTAGGGCGCTTTTATATGTTAGA
Chimeric pattern-3, 4,and 6arm Vertices-111	CATCTTTAAACGGCTGCGTCGTTAGCGCCCTAAA
Chimeric pattern-3, 4,and 6arm Vertices-112	ATCTTCAATAGGACCTTGTCCTTCGACGCAGCCG
Chimeric pattern-3, 4,and 6arm Vertices-113	TTGCGCAGATTAAGGGTCTATTTGGACAAGGTCC
Chimeric pattern-3, 4,and 6arm Vertices-114	GGAGGATATTAGTTTGGCGGCTTATAGACCCTTA
Chimeric pattern-3, 4,and 6arm Vertices-115	AGCGGTAAGATCTAACATATATTGCCGCCAAACT
Chimeric pattern-3, 4,and 6arm Vertices-116	CTCAGGGTCGCCCAGCTATCTTTTTAGCGGCGGC
Chimeric pattern-3, 4,and 6arm Vertices-117	AGAAGGAGACCGCAGTAAGAATTAGATAGCTGGG
Chimeric pattern-3, 4,and 6arm Vertices-118	TTTGGACCAGTCTATTTGCAATTTTCTTACTGCG
Chimeric pattern-3, 4,and 6arm Vertices-119	CACAAGAAGCGCCAGTCAGCTTTTTGCAAATAGA
Chimeric pattern-3, 4,and 6arm Vertices-120	AGACGGCTGAAACAGCTAATATTAGCTGACTGGC
Chimeric pattern-3, 4,and 6arm Vertices-121	TATTGAAGATGCCGCCGCTAATTTATTAGCTGTT
Chimeric pattern-3, 4,and 6arm Vertices-122	GGAAGGTGCCCAGGCTAGCGCTTCCACGAATGCA
Chimeric pattern-3, 4,and 6arm Vertices-123	CAGGGCGTAGACGTTCATGAGTTGCGCTAGCCTG
Chimeric pattern-3, 4,and 6arm Vertices-124	TAGTTCGGGCCTATCGGTACGTTCTCATGAACGT
Chimeric pattern-3, 4,and 6arm Vertices-125	CGAGGGCGACGGATCTGGCCATTCGTACCGATAG
Chimeric pattern-3, 4,and 6arm Vertices-126	GTTAGGGAAGCAGACCGGGCTTTTGGCCAGATCC
Chimeric pattern-3, 4,and 6arm Vertices-127	CTGGTCCAAATGCATTCGTGGTTAGCCCGGTCTG
Chimeric pattern-3, 4,and 6arm Vertices-128	TTCATGGCCGCGCAAGAAACATTTACAGGACACT
Chimeric pattern-3, 4,and 6arm Vertices-129	AACGCGGGACCAACCGCAGAATTTGTTTCTTGCG
Chimeric pattern-3, 4,and 6arm Vertices-130	TACCAGCCAACAGCAGTCTCTTTTTCTGCGGTTG
Chimeric pattern-3, 4,and 6arm Vertices-131	AGAAGAATTTGTATCTTAAAGTTAGAGACTGCTG
Chimeric pattern-3, 4,and 6arm Vertices-132	CTTATAGCCCGCGCTCCAAGCTTCTTTAAGATAC
Chimeric pattern-3, 4,and 6arm Vertices-133	GCCCGAACTAAGTGTCCTGTATTGCTTGGAGCGC
Chimeric pattern-3, 4,and 6arm Vertices-134	CATATGCCCTAAGCGTTCGGGTTTATCAGGGCCG
Chimeric pattern-3, 4,and 6arm Vertices-135	TATAAGCCTCGCACCAAGGGATTCCCGAACGCTT
Chimeric pattern-3, 4,and 6arm Vertices-136	GGGCTAAAGGCTTTCCACACATTTCCCTTGGTGC
Chimeric pattern-3, 4,and 6arm Vertices-137	CTCAGGGCAACGCTCTTCTCATTTGTGTGGAAAG
Chimeric pattern-3, 4,and 6arm Vertices-138	TCGCTGAAGAAGCATGGAACGTTTGAGAAGAGCG
Chimeric pattern-3, 4,and 6arm Vertices-139	TTGGCTGGTACGGCCCTGATATTCGTTCCATGCT
Chimeric pattern-3, 4,and 6arm Vertices-140	TTTTTTTTTTCAAGTGGCGTTTTCTGGGAATTAC
Chimeric pattern-3, 4,and 6arm Vertices-141	TTGCTGCAACGCCGATGTGTCTTAACGCCACTTG
Chimeric pattern-3, 4,and 6arm Vertices-142	TTCGGATTAGCATACATCTCGTTGACACATCGGC
Chimeric pattern-3, 4,and 6arm Vertices-143	TGGTCGCTTGAAATGTGTAGCTTCGAGATGTATG
Chimeric pattern-3, 4,and 6arm Vertices-144	TTTTTTTTTTCAGATACCATTTTGCTACACATTT
Chimeric pattern-3, 4,and 6arm Vertices-145	TTTTTTTTTTGTAATTCCCAGTTAATGGTATCTG
Chimeric pattern-3, 4,and 6arm Vertices-146	GGAAAGTCGATTGGATACCAATTTGAACTGGCGA
Chimeric pattern-3, 4,and 6arm Vertices-147	AATATCCTCCACATTTGATACTTTTGGTATCCAA
Chimeric pattern-3, 4,and 6arm Vertices-148	AGCTCGTCCGGAGGACCTATTTTGTATCAAATGT
Chimeric pattern-3, 4,and 6arm Vertices-149	TTTACCTCACACTACGACCGGTTAATAGGTCCTC
Chimeric pattern-3, 4,and 6arm Vertices-150	CATCAGTAAGCCTTATCCCGGTTCCGGTCGTAGT
Chimeric pattern-3, 4,and 6arm Vertices-151	CTAATCCGAATCGCCAGTTCATTCCGGGATAAGG
Chimeric pattern-3, 4,and 6arm Vertices-152	ATCTGCGCAACCTATGCCCACTTCGAAGATTATG
Chimeric pattern-3, 4,and 6arm Vertices-153	TCAGCCGTCTTATCTTAGTGGTTGTGGGCATAGG
Chimeric pattern-3, 4,and 6arm Vertices-154	TTGCGTCGCTCTCTGTGTGGGTTCCACTAAGATA
Chimeric pattern-3, 4,and 6arm Vertices-155	GTCAGACTAGGTGTAGTCCCATTCCCACACAGAG
Chimeric pattern-3, 4,and 6arm Vertices-156	CATAAAGCTGGCGTGGCACGCTTTGGGACTACAC
Chimeric pattern-3, 4,and 6arm Vertices-157	CGGACGAGCTCATAATCTTCGTTGCGTGCCACGC
Chimeric pattern-3, 4,and 6arm Vertices-158	GCTTCTTGTGGCAGGCTATAGTTTAATGTCACAC
Chimeric pattern-3, 4,and 6arm Vertices-159	CTTCCCTAACATGCCAAAGCTTTCTATAGCCTGC
Chimeric pattern-3, 4,and 6arm Vertices-160	GCATCAGCCTCCGGAGCCTGGTTAGCTTTGGCAT
Chimeric pattern-3, 4,and 6arm Vertices-161	CCAGAACATACGATCTGTTATTTCCAGGCTCCGG
Chimeric pattern-3, 4,and 6arm Vertices-162	AAGCCCGCCCAAGTGAAGTGATTATAACAGATCG
Chimeric pattern-3, 4,and 6arm Vertices-163	AGCGACGCAAGTGTGACATTATTTCACTTCACTT
Chimeric pattern-3, 4,and 6arm Vertices-164	GTCGCCCTCGAAGTGTCTCTCTTAATACGCCTCG
Chimeric pattern-3, 4,and 6arm Vertices-165	GGGCTATAAGGGCCTCCCGTCTTGAGAGACACTT
Chimeric pattern-3, 4,and 6arm Vertices-166	AGAACGTCGTCCGCGTGTCCATTGACGGGAGGCC
Chimeric pattern-3, 4,and 6arm Vertices-167	TTGATGCGGAGAGTTAAGTCGTTTGGACACGCGG
Chimeric pattern-3, 4,and 6arm Vertices-168	AAACGTACGAGACTTGAGGTGTTCGACTTAACTC
Chimeric pattern-3, 4,and 6arm Vertices-169	AGGCTGATGCCGAGGCGTATTTTCACCTCAAGTC
Chimeric pattern-3, 4,and 6arm Vertices-170	AAATTCTTCTTTGGCCTTGTCTTGTCCCTGGCTT
Chimeric pattern-3, 4,and 6arm Vertices-171	TCTTCAGCGATCCGTATCTCCTTGACAAGGCCAA
Chimeric pattern-3, 4,and 6arm Vertices-172	TCGGTCCGGACTCGCGTAGCATTGGAGATACGGA
Chimeric pattern-3, 4,and 6arm Vertices-173	TGTGGTATTCGTGCGGTTCACTTTGCTACGCGAG
Chimeric pattern-3, 4,and 6arm Vertices-174	TGTACCGCCTTATACGGCATGTTGTGAACCGCAC
Chimeric pattern-3, 4,and 6arm Vertices-175	ACGACGTTCTAAGCCAGGGACTTCATGCCGTATA
Chimeric pattern-3, 4,and 6arm Vertices-176	CAAGCGACCAACGAGATCTACTTCGATCTCCACC
Chimeric pattern-3, 4,and 6arm Vertices-177	CTTACTGATGTACGCTGAGTATTGTAGATCTCGT
Chimeric pattern-3, 4,and 6arm Vertices-178	CGTTTGGTTCATTTCCTAGCTTTTACTCAGCGTA
Chimeric pattern-3, 4,and 6arm Vertices-179	TTTTTTTTTTGCACGTATTCGTTAGCTAGGAAAT
Chimeric pattern-3, 4,and 6arm Vertices-180	TTTTTTTTTTCCGTTTACTAGTTCGAATACGTGC
Chimeric pattern-3, 4,and 6arm Vertices-181	TTTTTTTTTTGGTGGAGATCGTTCTAGTAAACGG
Chimeric pattern-3, 4,and 6arm Vertices-182	GTGAGGTAAAGCTCACCTGCATTTCAAATCGTCA
Chimeric pattern-3, 4,and 6arm Vertices-183	CAGCTTTATGCTCCTTTGGTCTTTGCAGGTGAGC
Chimeric pattern-3, 4,and 6arm Vertices-184	GTACACTGTACTATTGGTCTCTTGACCAAAGGAG
Chimeric pattern-3, 4,and 6arm Vertices-185	TTTTTTTTTTAATCGAGCTCCTTGAGACCAATAG
Chimeric pattern-3, 4,and 6arm Vertices-186	TTTTTTTTTTCGCTTTCGCAATTGGAGCTCGATT
Chimeric pattern-3, 4,and 6arm Vertices-187	GAACCAAACGTGACGATTTGATTTTGCGAAAGCG
Chimeric pattern-3, 4,and 6arm Vertices-188	CTAGTCTGACAGGTAGGGTTCTTAAGCTATAATG
Chimeric pattern-3, 4,and 6arm Vertices-189	GGGCGGGCTTAGTCTACTGAGTTGAACCCTACCT
Chimeric pattern-3, 4,and 6arm Vertices-190	GAAATGTTGGGTCATCGGAACTTCTCAGTAGACT
Chimeric pattern-3, 4,and 6arm Vertices-191	TTTTTTTTTTATGCCCTGGTCTTGTTCCGATGAC
Chimeric pattern-3, 4,and 6arm Vertices-192	TTTTTTTTTTTATCTTCTTGATTGACCAGGGCAT
Chimeric pattern-3, 4,and 6arm Vertices-193	TACAGTGTACCATTATAGCTTTTTCAAGAAGATA
Chimeric pattern-3, 4,and 6arm Vertices-194	TATGTTCTGGTGCCTCTCTCGTTAATGCTTCCTC
Chimeric pattern-3, 4,and 6arm Vertices-195	TCGTACGTTTATTTCATACTGTTCGAGAGAGGCA
Chimeric pattern-3, 4,and 6arm Vertices-196	GTGGGCGGCCACAAACTGATGTTCAGTATGAAAT
Chimeric pattern-3, 4,and 6arm Vertices-197	TTTTTTTTTTAGGATAAACAGTTCATCAGTTTGT
Chimeric pattern-3, 4,and 6arm Vertices-198	TTTTTTTTTTCCCTGGACCACTTCTGTTTATCCT
Chimeric pattern-3, 4,and 6arm Vertices-199	CCAACATTTCGAGGAAGCATTTTGTGGTCCAGGG
Chimeric pattern-3, 4,and 6arm Vertices-200	TCCGCATCAATCTCTGGATGTTTTGCGTGGCGGT
Chimeric pattern-3, 4,and 6arm Vertices-201	AGGCGGTACACGCCCGGGTGGTTACATCCAGAGA
Chimeric pattern-3, 4,and 6arm Vertices-202	CTGGACAACGGTCATCTGACATTCCACCCGGGCG
Chimeric pattern-3, 4,and 6arm Vertices-203	TTTTTTTTTTCCGACGGAATATTTGTCAGATGAC
Chimeric pattern-3, 4,and 6arm Vertices-204	TTTTTTTTTTGAGGTAAGGCATTTATTCCGTCGG
Chimeric pattern-3, 4,and 6arm Vertices-205	GGCCGCCCACACCGCCACGCATTTGCCTTACCTC
Chimeric pattern-3, 4,and 6arm Vertices-206	GAATACCACACCCGTGTTTGGTTGCCGATGCCTC
Chimeric pattern-3, 4,and 6arm Vertices-207	AGGGAACACGCGACTCTACCTTTCCAAACACGGG
Chimeric pattern-3, 4,and 6arm Vertices-208	AAGACGTTTAATCCAGGATGTTTAGGTAGAGTCG
Chimeric pattern-3, 4,and 6arm Vertices-209	TTTTTTTTTTTGTATGCCCGCTTACATCCTGGAT
Chimeric pattern-3, 4,and 6arm Vertices-210	TTTTTTTTTTATCCATATGCTTTGCGGGCATACA
Chimeric pattern-3, 4,and 6arm Vertices-211	CGTTGTCCAGGAGGCATCGGCTTAGCATATGGAT
Chimeric pattern-3, 4,and 6arm Vertices-212	CAACCCGTGATTCAGGAGAAGTTTCACTGACGTG
Chimeric pattern-3, 4,and 6arm Vertices-213	TAAAGATCTGATATCCAAAGCTTCTTCTCCTGAA
Chimeric pattern-3, 4,and 6arm Vertices-214	AAGGATGCGTCTCGTGTGCTGTTGCTTTGGATAT
Chimeric pattern-3, 4,and 6arm Vertices-215	CGTATGCATTGTTCAGATTTATTCAGCACACGAG
Chimeric pattern-3, 4,and 6arm Vertices-216	TTTTTTTTTTCTTTCCCAACCTTACGTGACCCAC
Chimeric pattern-3, 4,and 6arm Vertices-217	TTTTTTTTTTTCACCGCGTGATTGGTTGGGAAAG
Chimeric pattern-3, 4,and 6arm Vertices-218	AGACAGGTGCGCACCGCTAGTTTTCACGCGGTGA
Chimeric pattern-3, 4,and 6arm Vertices-219	GCGCGGGTGTCCTTAGCGAACTTACTAGCGGTGC
Chimeric pattern-3, 4,and 6arm Vertices-220	AAGGTCCCTATGACGTTTGCTTTGTTCGCTAAGG
Chimeric pattern-3, 4,and 6arm Vertices-221	TCACGGGTTGGTGGGTCACGTTTAGCAAACGTCA
Chimeric pattern-3, 4,and 6arm Vertices-222	TTTTTTTTTTTCAGGTGTACGTTTAAGACGCTAG
Chimeric pattern-3, 4,and 6arm Vertices-223	CATAACAGCTGGAAACACCGGTTCGTACACCTGA
Chimeric pattern-3, 4,and 6arm Vertices-224	TTTACCCATTCCCTGCGAAGTTTCCGGTGTTTCC
Chimeric pattern-3, 4,and 6arm Vertices-225	GCACCTGTCTTCTAGCTAAATTTACTTCGCAGGG
Chimeric pattern-3, 4,and 6arm Vertices-226	CAGATCTTTACTTCTTTCGGTTTCACGAAAGCTT
Chimeric pattern-3, 4,and 6arm Vertices-227	TAGGGACCTTCTTGGATTTGCTTACCGAAAGAAG
Chimeric pattern-3, 4,and 6arm Vertices-228	GAACGGTCGCAATCCATCTTCTTGCAAATCCAAG
Chimeric pattern-3, 4,and 6arm Vertices-229	TGGCTAAGTATGCCTTCCATATTGAAGATGGATT
Chimeric pattern-3, 4,and 6arm Vertices-230	CGTTGGCTCTGTAACGGTCTATTTATGGAAGGCA
Chimeric pattern-3, 4,and 6arm Vertices-231	GACATGCCCGAAGCTTTCGTGTTTAGACCGTTAC
Chimeric pattern-3, 4,and 6arm Vertices-232	ACACCCGCGCGCGCATAATTTTTGCTTCAACCAG
Chimeric pattern-3, 4,and 6arm Vertices-233	AATGGGTAAACGACGTCATTGTTAAATTATGCGC
Chimeric pattern-3, 4,and 6arm Vertices-234	CGACTCAGCCGACGCGGCCTTTTCAATGACGTCG
Chimeric pattern-3, 4,and 6arm Vertices-235	CAAAGCACCCTTCTCTAACTGTTAAGGCCGCGTC
Chimeric pattern-3, 4,and 6arm Vertices-236	GAATGTTCCAGCGCGGCGAGCTTCAGTTAGAGAA
Chimeric pattern-3, 4,and 6arm Vertices-237	GCGACCGTTCCTGGTTGAAGCTTGCTCGCCGCGC
Chimeric pattern-3, 4,and 6arm Vertices-238	AGCTGTTATGGCACTAGCCAATTAGTCGGAATAA
Chimeric pattern-3, 4,and 6arm Vertices-239	TTTTTTTTTTCGTCGAATCCATTTTGGCTAGTGC
Chimeric pattern-3, 4,and 6arm Vertices-240	TTTTTTTTTTCGTACGCTAGGTTTGGATTCGACG
Chimeric pattern-3, 4,and 6arm Vertices-241	TTTTTTTTTTCGTGCCTCAGTTTCCTAGCGTACG
Chimeric pattern-3, 4,and 6arm Vertices-242	GCGTTTCTTTCCTGTGGCGGATTACTGAGGCACG
Chimeric pattern-3, 4,and 6arm Vertices-243	GGCTGAGTCGTTATTCCGACTTTTCCGCCACAGG
Chimeric pattern-3, 4,and 6arm Vertices-244	GAGTGTTATTTAAGGGAAATATTTGCGTGCGACG
Chimeric pattern-3, 4,and 6arm Vertices-245	AGAGCCAACGTCTCGCGTGACTTTATTTCCCTTA
Chimeric pattern-3, 4,and 6arm Vertices-246	GCCGTCTAGGTATTCCACGAGTTGTCACGCGAGA
Chimeric pattern-3, 4,and 6arm Vertices-247	CGAGCCTCACTACATCGCGCTTTCTCGTGGAATA
Chimeric pattern-3, 4,and 6arm Vertices-248	GAGGCTTATAGTGGCGAGTTCTTAGCGCGATGTA
Chimeric pattern-3, 4,and 6arm Vertices-249	GTTTCTAATACGTCGCACGCATTGAACTCGCCAC
Chimeric pattern-3, 4,and 6arm Vertices-250	TACTTAGCCACGAGAACTAAATTGTATCCTTGCC
Chimeric pattern-3, 4,and 6arm Vertices-251	TGGAACATTCGTTGCCCACGGTTTTTAGTTCTCG
Chimeric pattern-3, 4,and 6arm Vertices-252	TGTTCGGTTTACCGATTCCCTTTCCGTGGGCAAC
Chimeric pattern-3, 4,and 6arm Vertices-253	CGAGACCCACATGTAGTTGCTTTAGGGAATCGGT
Chimeric pattern-3, 4,and 6arm Vertices-254	CTTTAACGCAGTAGCACCGGTTTAGCAACTACAT
Chimeric pattern-3, 4,and 6arm Vertices-255	CCTAGACGGCGGCAAGGATACTTACCGGTGCTAC
Chimeric pattern-3, 4,and 6arm Vertices-256	GGGTGCTTTGGTTTCGAATCGTTAGTCCCGTGAC
Chimeric pattern-3, 4,and 6arm Vertices-257	AAAGAAACGCCCTCCTGCGTCTTCGATTCGAAAC
Chimeric pattern-3, 4,and 6arm Vertices-258	TTTTTTTTTTAGAATCAAGTATTGACGCAGGAGG
Chimeric pattern-3, 4,and 6arm Vertices-259	TACGAATTGTATATAAATAGGTTTACTTGATTCT
Chimeric pattern-3, 4,and 6arm Vertices-260	ATAAAGCATTAAAGGCGAAGGTTCCTATTTATAT
Chimeric pattern-3, 4,and 6arm Vertices-261	AAACCGAACAGTCACGGGACTTTCCTTCGCCTTT
Chimeric pattern-3, 4,and 6arm Vertices-262	GTGAGGCTCGCCCTAGTCATTTTGCCTTTATTGA
Chimeric pattern-3, 4,and 6arm Vertices-263	TGCGTTAAAGTCCCGCACCCATTAATGACTAGGG
Chimeric pattern-3, 4,and 6arm Vertices-264	TAGCACCCGATCCAACGGTTATTTGGGTGCGGGA
Chimeric pattern-3, 4,and 6arm Vertices-265	AGGCCAACCGAGCTTCGCCAATTTAACCGTTGGA
Chimeric pattern-3, 4,and 6arm Vertices-266	TAACATGTAACGCCTGACCCGTTTTGGCGAAGCT
Chimeric pattern-3, 4,and 6arm Vertices-267	CCTTTAGCCCTCAATAAAGGCTTCGGGTCAGGCG
Chimeric pattern-3, 4,and 6arm Vertices-268	GTGGGTCTCGCTGCTCAGCGGTTCCTAGGTTCAA
Chimeric pattern-3, 4,and 6arm Vertices-269	AATGCTTTATTTATGACCCGATTCCGCTGAGCAG
Chimeric pattern-3, 4,and 6arm Vertices-270	AGAGGTGCCACTAGGAAGCTGTTTCGGGTCATAA
Chimeric pattern-3, 4,and 6arm Vertices-271	CCGCGCCAGGTGTGATTCCGGTTCAGCTTCCTAG
Chimeric pattern-3, 4,and 6arm Vertices-272	TTCGATCACGTTCAGGTTAAGTTCCGGAATCACA
Chimeric pattern-3, 4,and 6arm Vertices-273	TCGGGTGCTATTGAACCTAGGTTCTTAACCTGAA
Chimeric pattern-3, 4,and 6arm Vertices-274	ACAATTCGTACGATTCGTTTGTTCCGCCTCAGAT
Chimeric pattern-3, 4,and 6arm Vertices-275	TTTTTTTTTTTTCGCTCCTCATTCAAACGAATCG
Chimeric pattern-3, 4,and 6arm Vertices-276	TTTTTTTTTTCAGCGTATTTGTTTGAGGAGCGAA
Chimeric pattern-3, 4,and 6arm Vertices-277	TTTTTTTTTTTGCCCTGTGATTTCAAATACGCTG
Chimeric pattern-3, 4,and 6arm Vertices-278	CGTAGGCCTGCGCGCAAATGTTTATCACAGGGCA
Chimeric pattern-3, 4,and 6arm Vertices-279	TGGCACCTCTATCTGAGGCGGTTACATTTGCGCG
Chimeric pattern-3, 4,and 6arm Vertices-280	TTGCCCTGAGTCAGTGCCCACTTTAATCGCTCGC
Chimeric pattern-3, 4,and 6arm Vertices-281	TTACATGTTAGCCCGGCTAATTTGTGGGCACTGA
Chimeric pattern-3, 4,and 6arm Vertices-282	TGTGAAAGTCTGATGTGTTGTTTATTAGCCGGGC
Chimeric pattern-3, 4,and 6arm Vertices-283	TAGAACACCAACCTAGTGTGTTTACAACACATCA
Chimeric pattern-3, 4,and 6arm Vertices-284	CGTGTTCCCTGGTTCTTATTCTTACACACTAGGT
Chimeric pattern-3, 4,and 6arm Vertices-285	TCCGGACCGAGCGAGCGATTATTGAATAAGAACC
Chimeric pattern-3, 4,and 6arm Vertices-286	CGGTTGGCCTGCTGAGTTGCCTTCGAGGGCTTGC
Chimeric pattern-3, 4,and 6arm Vertices-287	CGTGATCGAAGCGCATACCGTTTGGCAACTCAGC
Chimeric pattern-3, 4,and 6arm Vertices-288	GAGCGTTATCGAAGTTTCAGTTTACGGTATGCGC
Chimeric pattern-3, 4,and 6arm Vertices-289	GATGCAGAGGGTCGTACTTACTTACTGAAACTTC
Chimeric pattern-3, 4,and 6arm Vertices-290	CTGAAATTGACGGTCGTGTCGTTGTAAGTACGAC
Chimeric pattern-3, 4,and 6arm Vertices-291	GACTTTCACAGCAAGCCCTCGTTCGACACGACCG
Chimeric pattern-3, 4,and 6arm Vertices-292	CCTGGCGCGGGATAGGAGACTTTTCACGCCTGTC
Chimeric pattern-3, 4,and 6arm Vertices-293	CAGGCCTACGAACAGATTTCCTTAGTCTCCTATC
Chimeric pattern-3, 4,and 6arm Vertices-294	TTTTTTTTTTGTATGGGCTTCTTGGAAATCTGTT
Chimeric pattern-3, 4,and 6arm Vertices-295	CTCAAGACCCTGGTACCTACTTTGAAGCCCATAC
Chimeric pattern-3, 4,and 6arm Vertices-296	CGCCCTGCGTGCAAAGAGATTTTAGTAGGTACCA
Chimeric pattern-3, 4,and 6arm Vertices-297	GATAACGCTCGACAGGCGTGATTAATCTCTTTGC
Chimeric pattern-3, 4,and 6arm Vertices-298	TGGTGTTCTATGATTCACGTTTTTGTGCAATCAG
Chimeric pattern-3, 4,and 6arm Vertices-299	TCAATTTCAGACAGCGTGATTTTAACGTGAATCA
Chimeric pattern-3, 4,and 6arm Vertices-300	CGGTCCTAATTGCGGCAGTACTTAATCACGCTGT
Chimeric pattern-3, 4,and 6arm Vertices-301	TTTTTTTTTTTAGAAATTAAATTGTACTGCCGCA
Chimeric pattern-3, 4,and 6arm Vertices-302	TTTTTTTTTTCGAAACCCTTGTTTTTAATTTCTA
Chimeric pattern-3, 4,and 6arm Vertices-303	TAAACGTCTTCTGATTGCACATTCAAGGGTTTCG
Chimeric pattern-3, 4,and 6arm Vertices-304	CCTCTGCATCCGACATGCACCTTCTAGGAGGCGC
Chimeric pattern-3, 4,and 6arm Vertices-305	ACGCAGGGCGATAAGACAATTTTGGTGCATGTCG
Chimeric pattern-3, 4,and 6arm Vertices-306	ACCTCAACACGTAGAGTGCTGTTAATTGTCTTAT
Chimeric pattern-3, 4,and 6arm Vertices-307	TTTTTTTTTTAAGGACATTAGTTCAGCACTCTAC
Chimeric pattern-3, 4,and 6arm Vertices-308	TTTTTTTTTTGGACACGTCGATTCTAATGTCCTT
Chimeric pattern-3, 4,and 6arm Vertices-309	ATTAGGACCGGCGCCTCCTAGTTTCGACGTGTCC
Chimeric pattern-3, 4,and 6arm Vertices-310	GGGTCTTGAGCTGAGCGGCGCTTGCCGAGCAAAT
Chimeric pattern-3, 4,and 6arm Vertices-311	TTTTTTTTTTATGAACAGCGGTTGCGCCGCTCAG
Chimeric pattern-3, 4,and 6arm Vertices-312	TTTTTTTTTTGATCCAGTTGGTTCCGCTGTTCAT
Chimeric pattern-3, 4,and 6arm Vertices-313	TTTTTTTTTTATCGTGGTTCTTTCCAACTGGATC
Chimeric pattern-3, 4,and 6arm Vertices-314	TTTTTTTTTTCCCTGATGAATTTAGAACCACGAT
Chimeric pattern-3, 4,and 6arm Vertices-315	GTGTTGAGGTATTTGCTCGGCTTATTCATCAGGG
Chimeric pattern-3, 4,and 6arm Vertices-316	TATACGAGGGTTATCTATTTATTCATCTAGGGAT
Chimeric pattern-3, 4,and 6arm Vertices-317	ACTCGACAAGGGAGGCGGTCTTTTATTGCGGATA
Chimeric pattern-3, 4,and 6arm Vertices-318	ATTACTGCTCCTTGTTCCACCTTAGACCGCCTCC
Chimeric pattern-3, 4,and 6arm Vertices-319	GGGAGCCAAAATAAAGTTCTTTTTAGGCAGTGGA
Chimeric pattern-3, 4,and 6arm Vertices-320	TTGATAACTGAACCAAGTTGTTTAAGAACTTTAT
Chimeric pattern-3, 4,and 6arm Vertices-321	ACACCTTAAGTATGGCAGTTATTTAAATCTGAAC
Chimeric pattern-3, 4,and 6arm Vertices-322	GGTCTGAGAACACGTCAGTGATTTAACTGCCATA
Chimeric pattern-3, 4,and 6arm Vertices-323	CTCCACGACTTTGAAGGAGGGTTATTTAGCTAGA
Chimeric pattern-3, 4,and 6arm Vertices-324	AATAGCAAAGCTAGCGTCTTATTCCCTCCTTCAA
Chimeric pattern-3, 4,and 6arm Vertices-325	CGCGCGCAAGTCTTATCGGGCCTACGGCTTGT
Chimeric pattern-3, 4,and 6arm Vertices-326	AGCGTCTGGCGTCGTAGAGGCGCCCGATAAGA
Chimeric pattern-3, 4,and 6arm Vertices-327	CCAGAAAGGTACAAGCCGTAGGCCTCTACGAC
Chimeric pattern-3, 4,and 6arm Vertices-328	ACCTTTCTGGCCTTGGCTATTAGCGGCGCTCA
Chimeric pattern-3, 4,and 6arm Vertices-329	AGTCCACGATTGAACGACAAGAATAGCCAAGG
Chimeric pattern-3, 4,and 6arm Vertices-330	TTTTTTTTTTTGAGCGCCGCTCTTGTCGTTCA
Chimeric pattern-3, 4,and 6arm Vertices-331	ATCGTGGACTCATTTAAGTAAAGCTCGGGTAT
Chimeric pattern-3, 4,and 6arm Vertices-332	TCCGTGGATCATTGTTAGACGTTACTTAAATG
Chimeric pattern-3, 4,and 6arm Vertices-333	CATGCGCCGCATACCCGAGCTCGTCTAACAAT
Chimeric pattern-3, 4,and 6arm Vertices-334	GCGGCGCATGACTGACTGAAGGGCAATATTTA
Chimeric pattern-3, 4,and 6arm Vertices-335	ATACAAGAATTACAGATTGATCTTCAGTCAGT
Chimeric pattern-3, 4,and 6arm Vertices-336	TTTTTTTTTTTAAATATTGCCATCAATCTGTA
Chimeric pattern-3, 4,and 6arm Vertices-337	ATTCTTGTATTCACAGCGCCAGGCTTGCACGA
Chimeric pattern-3, 4,and 6arm Vertices-338	AATCGTAGGCACGCAATAATATGGCGCTGTGA
Chimeric pattern-3, 4,and 6arm Vertices-339	TTAGCTGGTATCGTGCAAGCCTATTATTGCGT
Chimeric pattern-3, 4,and 6arm Vertices-340	TACCAGCTAAATCAGACACCAATTTCAGGTCT
Chimeric pattern-3, 4,and 6arm Vertices-341	TTGAATTCCGATTCGACGATTTGGTGTCTGAT
Chimeric pattern-3, 4,and 6arm Vertices-342	TTTTTTTTTTAGACCTGAAATAATCGTCGAAT
Chimeric pattern-3, 4,and 6arm Vertices-343	CGGAATTCAACCTCAGTATATGTGACGCACCT
Chimeric pattern-3, 4,and 6arm Vertices-344	CCGAAAGAATTCCACGTGGCGATATACTGAGG
Chimeric pattern-3, 4,and 6arm Vertices-345	TTTTTTTTTTAGGTGCGTCACCGCCACGTGGA
Chimeric pattern-3, 4,and 6arm Vertices-346	ATTCTTTCGGTGGTTAAACGACTGCAGCAATC
Chimeric pattern-3, 4,and 6arm Vertices-347	CCTGCCAGACAAGCACCTCATTCGTTTAACCA
Chimeric pattern-3, 4,and 6arm Vertices-348	TTTTTTTTTTGATTGCTGCAGATGAGGTGCTT
Chimeric pattern-3, 4,and 6arm Vertices-349	GTCTGGCAGGCATCCAAATCGGCTCGGACCTA
Chimeric pattern-3, 4,and 6arm Vertices-350	GATCAGCTTGATGTCCTGAGTCGATTTGGATG
Chimeric pattern-3, 4,and 6arm Vertices-351	GCCCTAGACATAGGTCCGAGCACTCAGGACAT
Chimeric pattern-3, 4,and 6arm Vertices-352	CAAGCTGATCACCTCGAAGCAAATCAGTTGTC
Chimeric pattern-3, 4,and 6arm Vertices-353	GCCTACGATTAGACAAGCGGATGCTTCGAGGT
Chimeric pattern-3, 4,and 6arm Vertices-354	AGCCCTCTTTGACAACTGATTTCCGCTTGTCT
Chimeric pattern-3, 4,and 6arm Vertices-355	AAAGAGGGCTTTAAATGAGTCGAAGTTTAAAG
Chimeric pattern-3, 4,and 6arm Vertices-356	ACAAATGAAGTAGATTGCCTCGACTCATTTAA
Chimeric pattern-3, 4,and 6arm Vertices-357	CAAATGAACGCTTTAAACTTCGAGGCAATCTA
Chimeric pattern-3, 4,and 6arm Vertices-358	CTTCATTTGTAAAGAGTGGGACACGGTCATAA
Chimeric pattern-3, 4,and 6arm Vertices-359	GATCCACGGAAACTGCCCGAATCCCACTCTTT
Chimeric pattern-3, 4,and 6arm Vertices-360	CTGCGTGCCGTTATGACCGTGTTCGGGCAGTT
Chimeric pattern-3, 4,and 6arm Vertices-361	CGGCACGCAGCATCTGGAATAGACACTATCCT
Chimeric pattern-3, 4,and 6arm Vertices-362	AACGTACGATGCTTCCTCTCTTATTCCAGATG
Chimeric pattern-3, 4,and 6arm Vertices-363	AATGACCTCGAGGATAGTGTCAGAGAGGAAGC
Chimeric pattern-3, 4,and 6arm Vertices-364	ATCGTACGTTCGATATTGCAGGTACTCTGCTT
Chimeric pattern-3, 4,and 6arm Vertices-365	GCCAGACGCTGGTCCTACTGCCTGCAATATCG
Chimeric pattern-3, 4,and 6arm Vertices-366	CCGAGTCCTTAAGCAGAGTACGCAGTAGGACC
Chimeric pattern-3, 4,and 6arm Vertices-367	CAAGTGTACTCCATGCCAGCATTTGTGAGACC
Chimeric pattern-3, 4,and 6arm Vertices-368	CCGATTGTCACGTGTACCCGCTGCTGGCATGG
Chimeric pattern-3, 4,and 6arm Vertices-369	CTAGTTCATAGGTCTCACAAAGCGGGTACACG
Chimeric pattern-3, 4,and 6arm Vertices-370	TATGAACTAGGACCCGTTTATGTAACCGCGGG
Chimeric pattern-3, 4,and 6arm Vertices-371	TATAGTTCGTACCATCGCGAGATAAACGGGTC
Chimeric pattern-3, 4,and 6arm Vertices-372	CGAGGTCATTCCCGCGGTTACCTCGCGATGGT
Chimeric pattern-3, 4,and 6arm Vertices-373	ACGAACTATAGAAATCCGCTTTGAGGCGAAAG
Chimeric pattern-3, 4,and 6arm Vertices-374	GCTGTAAGGCCAGTTCGTTTAAAGCGGATTTC
Chimeric pattern-3, 4,and 6arm Vertices-375	TCATTGGACCCTTTCGCCTCATAAACGAACTG
Chimeric pattern-3, 4,and 6arm Vertices-376	GGTCCAATGAAGTAACGAGACAGAAGTAGATA
Chimeric pattern-3, 4,and 6arm Vertices-377	TACTTAGAGTTCCCTTGGTGGGTCTCGTTACT
Chimeric pattern-3, 4,and 6arm Vertices-378	CGTTCATTTGTATCTACTTCTCCACCAAGGGA
Chimeric pattern-3, 4,and 6arm Vertices-379	ACTCTAAGTATAATGTGGAAATACGCCTGGTT
Chimeric pattern-3, 4,and 6arm Vertices-380	GCGTGATGAGGTGACTTTACGTTTCCACATTA
Chimeric pattern-3, 4,and 6arm Vertices-381	CGGCCTCAATAACCAGGCGTACGTAAAGTCAC
Chimeric pattern-3, 4,and 6arm Vertices-382	ATTGAGGCCGAGAAAGCGCGATTAGCAGACAT
Chimeric pattern-3, 4,and 6arm Vertices-383	CGGCGATTCAGACAGCCAGCTTCGCGCTTTCT
Chimeric pattern-3, 4,and 6arm Vertices-384	TGTCTAGGGCATGTCTGCTAAAGCTGGCTGTC
Chimeric pattern-3, 4,and 6arm Vertices-385	TGAATCGCCGTCGGAAGATACAGCTCAATTAC
Chimeric pattern-3, 4,and 6arm Vertices-386	GTGCTTTAATCCCACTACCTTGTATCTTCCGA
Chimeric pattern-3, 4,and 6arm Vertices-387	TTTTTTTTTTGTAATTGAGCTAAGGTAGTGGG
Chimeric pattern-3, 4,and 6arm Vertices-388	ATTAAAGCACGAGGTATTCGGAAGGGACCATG
Chimeric pattern-3, 4,and 6arm Vertices-389	TATGGGCAGTGGATTGCTGGGCCGAATACCTC
Chimeric pattern-3, 4,and 6arm Vertices-390	TTTTTTTTTTCATGGTCCCTTCCCAGCAATCC
Chimeric pattern-3, 4,and 6arm Vertices-391	ACTGCCCATAACGAACCTCCTTGTCGGGACAC
Chimeric pattern-3, 4,and 6arm Vertices-392	GGCCAAGCTACCGTCACTTATAGGAGGTTCGT
Chimeric pattern-3, 4,and 6arm Vertices-393	ACTGTGCATGGTGTCCCGACAATAAGTGACGG
Chimeric pattern-3, 4,and 6arm Vertices-394	TAGCTTGGCCTTCAATTATCTAGAATACTGAG
Chimeric pattern-3, 4,and 6arm Vertices-395	CTCATCACGCCATTTGCGTGGAGATAATTGAA
Chimeric pattern-3, 4,and 6arm Vertices-396	AAATGCTTACCTCAGTATTCTCCACGCAAATG
Chimeric pattern-3, 4,and 6arm Vertices-397	GTAAGCATTTCTCATGAAAGGAAAGGGCCGTC
Chimeric pattern-3, 4,and 6arm Vertices-398	CCGTATAAAGGTTATCGTTATCCTTTCATGAG
Chimeric pattern-3, 4,and 6arm Vertices-399	CGCAACTCCGGACGGCCCTTTATAACGATAAC
Chimeric pattern-3, 4,and 6arm Vertices-400	CTTTATACGGTTCCTGCAAGAGTTCTACGGTC
Chimeric pattern-3, 4,and 6arm Vertices-401	GCCTTACAGCATACGTGTGGCTCTTGCAGGAA
Chimeric pattern-3, 4,and 6arm Vertices-402	CATTTAGAATGACCGTAGAACGCCACACGTAT
Chimeric pattern-3, 4,and 6arm Vertices-403	ATTCTAAATGCCTCGGGTAGCAATACCCAGGG
Chimeric pattern-3, 4,and 6arm Vertices-404	TAACAGGTTGTTGGGAAAGACGCTACCCGAGG
Chimeric pattern-3, 4,and 6arm Vertices-405	CTATGGCGATCCCTGGGTATTGTCTTTCCCAA
Chimeric pattern-3, 4,and 6arm Vertices-406	CAACCTGTTACAACCACGTGTCACTGCCTATT
Chimeric pattern-3, 4,and 6arm Vertices-407	TGACAATCGGTGTCCTGCCCTACACGTGGTTG
Chimeric pattern-3, 4,and 6arm Vertices-408	GCCGAGCATAAATAGGCAGTGAGGGCAGGACA
Chimeric pattern-3, 4,and 6arm Vertices-409	TTAGTTTATACATGTTAAGCCCGATTTGGCCC
Chimeric pattern-3, 4,and 6arm Vertices-410	CTTTGTCCGGCTCACTGCCCTGGCTTAACATG
Chimeric pattern-3, 4,and 6arm Vertices-411	GTCGAAAGTTGGGCCAAATCGAGGGCAGTGAG
Chimeric pattern-3, 4,and 6arm Vertices-412	AACTTTCGACCTGGTGATCCTCGCGGATCAGC
Chimeric pattern-3, 4,and 6arm Vertices-413	TATGCTGTAGTCCCTTGTCTGAGGATCACCAG
Chimeric pattern-3, 4,and 6arm Vertices-414	ATCGCCATAGGCTGATCCGCGCAGACAAGGGA
Chimeric pattern-3, 4,and 6arm Vertices-415	CTACAGCATAACATGGGAGATTACAACCTAAA
Chimeric pattern-3, 4,and 6arm Vertices-416	GTCACCGGTCTGTTCAGTATAATCTCCCATGT
Chimeric pattern-3, 4,and 6arm Vertices-417	AGGTTAAAGATTTAGGTTGTATATACTGAACA
Chimeric pattern-3, 4,and 6arm Vertices-418	TCTTTAACCTCCGTGTCTGTGTATTTAAAGTT
Chimeric pattern-3, 4,and 6arm Vertices-419	TTAGTAAGGTAGACTGTATTCCACAGACACGG
Chimeric pattern-3, 4,and 6arm Vertices-420	CGGAGTTGCGAACTTTAAATAGAATACAGTCT
Chimeric pattern-3, 4,and 6arm Vertices-421	ACCTTACTAAAGAGCAAAGGATGTCGGAGGCT
Chimeric pattern-3, 4,and 6arm Vertices-422	ATCAAGCATCCACCCTTACCTTCCTTTGCTCT
Chimeric pattern-3, 4,and 6arm Vertices-423	TGACATGAAGAGCCTCCGACAAGGTAAGGGTG
Chimeric pattern-3, 4,and 6arm Vertices-424	CTTCATGTCATCGGGCTGAAGTTTAACCCTAC
Chimeric pattern-3, 4,and 6arm Vertices-425	TTCTCCCTCTCCATGCAGGTGCTTCAGCCCGA
Chimeric pattern-3, 4,and 6arm Vertices-426	CATGCACAGTGTAGGGTTAAACACCTGCATGG
Chimeric pattern-3, 4,and 6arm Vertices-427	AGAGGGAGAAATGGAGGGATAACCGATAAGGT
Chimeric pattern-3, 4,and 6arm Vertices-428	AACAATTATGAGAATCACCATTATCCCTCCAT
Chimeric pattern-3, 4,and 6arm Vertices-429	TTTTTTTTTTACCTTATCGGTATGGTGATTCT
Chimeric pattern-3, 4,and 6arm Vertices-430	CATAATTGTTTACGGTCGGTCGTATTACACCT
Chimeric pattern-3, 4,and 6arm Vertices-431	ACAGCTACTGCACGCTCGTCGGACCGACCGTA
Chimeric pattern-3, 4,and 6arm Vertices-432	TTTTTTTTTTAGGTGTAATACCGACGAGCGTG
Chimeric pattern-3, 4,and 6arm Vertices-433	CAGTAGCTGTCCTGGCGCGTGCGATAGTGCAT
Chimeric pattern-3, 4,and 6arm Vertices-434	AAACATACTAAGAGTTCCATCCACGCGCCAGG
Chimeric pattern-3, 4,and 6arm Vertices-435	TTTTTTTTTTATGCACTATCGGATGGAACTCT
Chimeric pattern-3, 4,and 6arm Vertices-436	TAGTATGTTTGCTGGCTGATCTTTGGAAGGGC
Chimeric pattern-3, 4,and 6arm Vertices-437	GATGCTTGATAAGACTTAGGAGATCAGCCAGC
Chimeric pattern-3, 4,and 6arm Vertices-438	TTCATCCGTGGCCCTTCCAAATCCTAAGTCTT
Chimeric pattern-3, 4,and 6arm Vertices-439	CACGGATGAACTCTTGAACGGTCAGACACTCG
Chimeric pattern-3, 4,and 6arm Vertices-440	TGTTGTGAATACCGGTTTACTCCGTTCAAGAG
Chimeric pattern-3, 4,and 6arm Vertices-441	TTTTTTTTTTCGAGTGTCTGAAGTAAACCGGT
Chimeric pattern-3, 4,and 6arm Vertices-442	ATTCACAACAGCGCGTAGATCGATCTCACTAT
Chimeric pattern-3, 4,and 6arm Vertices-443	GACCGGTGACGGGTCAGCAAAGATCTACGCGC
Chimeric pattern-3, 4,and 6arm Vertices-444	CAAGCGACAGATAGTGAGATCTTTGCTGACCC
Chimeric pattern-3, 4,and 6arm Vertices-445	CTGTCGCTTGAGTGGGCTAGCTTCAGAGCTGT
Chimeric pattern-3, 4,and 6arm Vertices-446	TGCGTAGAGGGAATCTGCGGCGCTAGCCCACT
Chimeric pattern-3, 4,and 6arm Vertices-447	TTTTTTTTTTACAGCTCTGAAGCCGCAGATTC
Chimeric pattern-3, 4,and 6arm Vertices-448	CCTCTACGCACACCAGGGCCCGCAGCGACATT
Chimeric pattern-3, 4,and 6arm Vertices-449	CCGGACAAAGGCTCTCCCTACGGGCCCTGGTG
Chimeric pattern-3, 4,and 6arm Vertices-450	GTAGGAGCCTAATGTCGCTGCGTAGGGAGAGC
Chimeric pattern-3, 4,and 6arm Vertices-451	CGGACGAGCAACGTATTGATTTTACGGCCTCCCA
Chimeric pattern-3, 4,and 6arm Vertices-452	ACGAGGATTAAGTGTTGACTCTTAATCAATACGT
Chimeric pattern-3, 4,and 6arm Vertices-453	TAATCCTCGTGCGGCATTCTGTTCCTGTGACTGC
Chimeric pattern-3, 4,and 6arm Vertices-454	GACCAACAGCTTAAACGTTCATTCAGAATGCCGC
Chimeric pattern-3, 4,and 6arm Vertices-455	CTTTAACGAGCTAGTCCGTGGTTTGAACGTTTAA
Chimeric pattern-3, 4,and 6arm Vertices-456	CTCGTTAAAGTCATTATCGCGTTCTAATAAGCTT
Chimeric pattern-3, 4,and 6arm Vertices-457	GAGCACCTCGATACTTGGCGGTTCGCGATAATGA
Chimeric pattern-3, 4,and 6arm Vertices-458	CCAAACCCTAATGCGTCATGGTTCCGCCAAGTAT
Chimeric pattern-3, 4,and 6arm Vertices-459	TAGGGTTTGGTTGCCTTCTCCTTCTTGTAGATTG
Chimeric pattern-3, 4,and 6arm Vertices-460	GCACACCCGGGCATCATTAATTTGGAGAAGGCAA
Chimeric pattern-3, 4,and 6arm Vertices-461	GGGACATGTTGTTACTTTGGTTTATTAATGATGC
Chimeric pattern-3, 4,and 6arm Vertices-462	AACATGTCCCATACATTGTCTTTCAATTACCCGT
Chimeric pattern-3, 4,and 6arm Vertices-463	GGAGTTCCTAATGACGTTAGCTTAGACAATGTAT
Chimeric pattern-3, 4,and 6arm Vertices-464	ACATCAGGCGCGCAGCCAGGTTTGCTAACGTCAT
Chimeric pattern-3, 4,and 6arm Vertices-465	CGCCTGATGTCTAGTACATCCTTAATATCACGGA
Chimeric pattern-3, 4,and 6arm Vertices-466	TGACAATGACTCTCCTACGCATTGGATGTACTAG
Chimeric pattern-3, 4,and 6arm Vertices-467	CGGTTATTTCCCTCGGAGTGTTTTGCGTAGGAGA
Chimeric pattern-3, 4,and 6arm Vertices-468	GAAATAACCGCAGCAATGTCTTTAATCCTTGGTG
Chimeric pattern-3, 4,and 6arm Vertices-469	CCGGTGATAGCTTCTGGTCCTTTAGACATTGCTG
Chimeric pattern-3, 4,and 6arm Vertices-470	GCGGCGGTAATGATAGTATCATTAGGACCAGAAG
Chimeric pattern-3, 4,and 6arm Vertices-471	TTACCGCCGCAAATTCTATTGTTCTGGAGCCACC
Chimeric pattern-3, 4,and 6arm Vertices-472	CTAACATGCGATAAACGGGCGTTCAATAGAATTT
Chimeric pattern-3, 4,and 6arm Vertices-473	ACATCGTTCGTTAAGCGAGTGTTCGCCCGTTTAT
Chimeric pattern-3, 4,and 6arm Vertices-474	CGAACGATGTAGATATCCTTGTTTCGGCACAAGG
Chimeric pattern-3, 4,and 6arm Vertices-475	ATCTAACACTCCCTCGTATTGTTCAAGGATATCT
Chimeric pattern-3, 4,and 6arm Vertices-476	TTTTTTTTTTCAATGGTCAGCTTCAATACGAGGG
Chimeric pattern-3, 4,and 6arm Vertices-477	TTTTTTTTTTCCTTGTGCCGATTGCTGACCATTG
Chimeric pattern-3, 4,and 6arm Vertices-478	TTTTTTTTTTCGAAGCTGAGATTCGGTACCCGAG
Chimeric pattern-3, 4,and 6arm Vertices-479	ATCCCATTGCCTATCCACAGATTTCTCAGCTTCG
Chimeric pattern-3, 4,and 6arm Vertices-480	ACTAAAGACATGTCAACTCTGTTTCTGTGGATAG
Chimeric pattern-3, 4,and 6arm Vertices-481	CCGGCCCGCTCTCGGGTACCGTTCAGAGTTGACA
Chimeric pattern-3, 4,and 6arm Vertices-482	TGTCTTTAGTTACGTTGGTCGTTCAAGTGCAGGT
Chimeric pattern-3, 4,and 6arm Vertices-483	TAGTGCCAGGATCAGCTTGTCTTCGACCAACGTA
Chimeric pattern-3, 4,and 6arm Vertices-484	ATTCACTTAAGTCTCGCAAGGTTGACAAGCTGAT
Chimeric pattern-3, 4,and 6arm Vertices-485	AATAGGTCTCACCTGCACTTGTTCCTTGCGAGAC
Chimeric pattern-3, 4,and 6arm Vertices-486	TTAAGTGAATACGCAGCATAGTTGTCATGCGGTG
Chimeric pattern-3, 4,and 6arm Vertices-487	GCAGCGAGGATGTGACGGTAGTTCTATGCTGCGT
Chimeric pattern-3, 4,and 6arm Vertices-488	ATGCCTCCACTTTCGCGTAGTTTCTACCGTCACA
Chimeric pattern-3, 4,and 6arm Vertices-489	TAGCGGCTCACACCGCATGACTTACTACGCGAAA
Chimeric pattern-3, 4,and 6arm Vertices-490	GTGGAGGCATTAAAGGAGTCGTTATAATTACTTC
Chimeric pattern-3, 4,and 6arm Vertices-491	CGCGAGTCTCCTATAGCGCGTTTCGACTCCTTTA
Chimeric pattern-3, 4,and 6arm Vertices-492	ACGCATCAATGTCGTATATAATTACGCGCTATAG
Chimeric pattern-3, 4,and 6arm Vertices-493	ATAGAGTACGGAAGTAATTATTTTTATATACGAC
Chimeric pattern-3, 4,and 6arm Vertices-494	ATTGATGCGTTGGGAGCCCAATTTGCACCCTGCA
Chimeric pattern-3, 4,and 6arm Vertices-495	AGCATACCTCTCGTCACACCTTTTTGGGCTCCCA
Chimeric pattern-3, 4,and 6arm Vertices-496	TGGAGCCGGAACCCTGCGAACTTAGGTGTGACGA
Chimeric pattern-3, 4,and 6arm Vertices-497	TCCGACTCCCTGCAGGGTGCATTGTTCGCAGGGT
Chimeric pattern-3, 4,and 6arm Vertices-498	TCCGGCTCCAATAGTGGCTTTTTCCTACCCTATG
Chimeric pattern-3, 4,and 6arm Vertices-499	TCGACCCAATCGATACGAAATTTAAAGCCACTAT
Chimeric pattern-3, 4,and 6arm Vertices-500	GGGCTTGACACTGAATGTAACTTATTTCGTATCG
Chimeric pattern-3, 4,and 6arm Vertices-501	CCAGCCTTGCCATAGGGTAGGTTGTTACATTCAG
Chimeric pattern-3, 4,and 6arm Vertices-502	TGTCAAGCCCATAAAGTGCGATTAGGTCGTACAT
Chimeric pattern-3, 4,and 6arm Vertices-503	ACGGACTGTAAATACAGAGAATTTCGCACTTTAT
Chimeric pattern-3, 4,and 6arm Vertices-504	TACCTTCCGGAATAGCGCCACTTTTCTCTGTATT
Chimeric pattern-3, 4,and 6arm Vertices-505	TCGATCCTAGATGTACGACCTTTGTGGCGCTATT
Chimeric pattern-3, 4,and 6arm Vertices-506	CCGGAAGGTATTCAGGGCGCTTTCACCTCTGACA
Chimeric pattern-3, 4,and 6arm Vertices-507	CTAGACACAAACTGAGGCTCGTTAGCGCCCTGAA
Chimeric pattern-3, 4,and 6arm Vertices-508	AAAGTCTGCCCGACGGTATTCTTCGAGCCTCAGT
Chimeric pattern-3, 4,and 6arm Vertices-509	TATCGTCTCCTGTCAGAGGTGTTGAATACCGTCG
Chimeric pattern-3, 4,and 6arm Vertices-510	GGCAGACTTTATTAAAGATAGTTCCCACCGAAAG
Chimeric pattern-3, 4,and 6arm Vertices-511	CTGCTTTGACACGCGAGATAATTCTATCTTTAAT
Chimeric pattern-3, 4,and 6arm Vertices-512	TTTTTTTTTTCGGCCGCCTATTTTTATCTCGCGT
Chimeric pattern-3, 4,and 6arm Vertices-513	TTCTTCAAATCTTTCGGTGGGTTATAGGCGGCCG
Chimeric pattern-3, 4,and 6arm Vertices-514	TTTTTTTTTTGCGGTCTGCGGTTCAGCCACGTAA
Chimeric pattern-3, 4,and 6arm Vertices-515	CTGGATGACCGATCAGGCACGTTCCGCAGACCGC
Chimeric pattern-3, 4,and 6arm Vertices-516	TGCAAAGGTATGTGCGTCCGGTTCGTGCCTGATC
Chimeric pattern-3, 4,and 6arm Vertices-517	GCCTCCATTGTTACGTGGCTGTTCCGGACGCACA
Chimeric pattern-3, 4,and 6arm Vertices-518	TACCTTTGCATAACCCATAGTTTCTCGTAGGCGA
Chimeric pattern-3, 4,and 6arm Vertices-519	GGCTCTTATTGAGATGATGGTTTACTATGGGTTA
Chimeric pattern-3, 4,and 6arm Vertices-520	CAACTAGACGCTGATAGTTCATTACCATCATCTC
Chimeric pattern-3, 4,and 6arm Vertices-521	ACGTCAGGTATCGCCTACGAGTTTGAACTATCAG
Chimeric pattern-3, 4,and 6arm Vertices-522	CGTCTAGTTGTGTATCTATACTTCGTTAGAGCGT
Chimeric pattern-3, 4,and 6arm Vertices-523	AAACTATGACATCTTAAGCACTTGTATAGATACA
Chimeric pattern-3, 4,and 6arm Vertices-524	GTAACTCATTCGGGTCGGTCCTTGTGCTTAAGAT
Chimeric pattern-3, 4,and 6arm Vertices-525	GACTTTACCAACGCTCTAACGTTGGACCGACCCG
Chimeric pattern-3, 4,and 6arm Vertices-526	AATGAGTTACACTATGGCCTGTTTTGTGGACTCC
Chimeric pattern-3, 4,and 6arm Vertices-527	CGAGTTCGTCTCTTCCGTGCGTTCAGGCCATAGT
Chimeric pattern-3, 4,and 6arm Vertices-528	CCTCGAGAACCGTCCTCAATCTTCGCACGGAAGA
Chimeric pattern-3, 4,and 6arm Vertices-529	CTAGTTCAGTGGAGTCCACAATTGATTGAGGACG
Chimeric pattern-3, 4,and 6arm Vertices-530	GTTCTCGAGGTTCCTTCGGTTTTCAAACCTCCCG
Chimeric pattern-3, 4,and 6arm Vertices-531	GTTCCGACCCTGTTTAAGTGGTTAACCGAAGGAA
Chimeric pattern-3, 4,and 6arm Vertices-532	GATCCAATGCGCGATGGCGTCTTCCACTTAAACA
Chimeric pattern-3, 4,and 6arm Vertices-533	GCGTATCGCTCGGGAGGTTTGTTGACGCCATCGC
Chimeric pattern-3, 4,and 6arm Vertices-534	GCATTGGATCTCTGGAATGGCTTGTTACGGCACT
Chimeric pattern-3, 4,and 6arm Vertices-535	GGTTCCGCAATCAGCAGAACTTTGCCATTCCAGA
Chimeric pattern-3, 4,and 6arm Vertices-536	TATGTAGCACCTTGTTGCTCCTTAGTTCTGCTGA
Chimeric pattern-3, 4,and 6arm Vertices-537	CAATGTACACAGTGCCGTAACTTGGAGCAACAAG
Chimeric pattern-3, 4,and 6arm Vertices-538	GTGCTACATAACCTCGGTCTATTCGCTGTACCTG
Chimeric pattern-3, 4,and 6arm Vertices-539	TCCGGCTGAGTTTCGACAATCTTTAGACCGAGGT
Chimeric pattern-3, 4,and 6arm Vertices-540	ATCACGCCTAGGTGGTAGCGGTTGATTGTCGAAA
Chimeric pattern-3, 4,and 6arm Vertices-541	GTAGACAAATCAGGTACAGCGTTCCGCTACCACC
Chimeric pattern-3, 4,and 6arm Vertices-542	TAGGCGTGATGTTATCACGATTTGCCTGACGAAG
Chimeric pattern-3, 4,and 6arm Vertices-543	TGCAATGAAGAAGCGGGTTAGTTATCGTGATAAC
Chimeric pattern-3, 4,and 6arm Vertices-544	GTCGCGTATCAGGCTGTAGTATTCTAACCCGCTT
Chimeric pattern-3, 4,and 6arm Vertices-545	CTGTCAGGAGCTTCGTCAGGCTTTACTACAGCCT
Chimeric pattern-3, 4,and 6arm Vertices-546	GATACGCGACATTTCTCAACTTTTGTGTACGGAG
Chimeric pattern-3, 4,and 6arm Vertices-547	CCGGTACTGCAATCGTGCCGATTAGTTGAGAAAT
Chimeric pattern-3, 4,and 6arm Vertices-548	TTTTTTTTTTTCCATGTATCATTTCGGCACGATT
Chimeric pattern-3, 4,and 6arm Vertices-549	ATATAATGTGCTCCGTACACATTTGATACATGGA
Chimeric pattern-3, 4,and 6arm Vertices-550	TTTTTTTTTTATCTTCATCAGTTATGCTTGCAAC
Chimeric pattern-3, 4,and 6arm Vertices-551	CTTTGCTATTGATCAAAGTAGTTCTGATGAAGAT
Chimeric pattern-3, 4,and 6arm Vertices-552	TGATCGTCTGGGTACACTGAGTTCTACTTTGATC
Chimeric pattern-3, 4,and 6arm Vertices-553	ATCGATGTAAGTTGCAAGCATTTCTCAGTGTACC
Chimeric pattern-3, 4,and 6arm Vertices-554	CAGACGATCACCGCTTTGAACTTATTTAGAAGCC
Chimeric pattern-3, 4,and 6arm Vertices-555	AGTCGTGGAGCCAAATTTCGTTTGTTCAAAGCGG
Chimeric pattern-3, 4,and 6arm Vertices-556	ACACGTGATAGGTTACACACGTTACGAAATTTGG
Chimeric pattern-3, 4,and 6arm Vertices-557	TTCGTCTTGCGGCTTCTAAATTTCGTGTGTAACC
Chimeric pattern-3, 4,and 6arm Vertices-558	TATCACGTGTTTAGAACTAGATTTCGGAACCGTT
Chimeric pattern-3, 4,and 6arm Vertices-559	TTCTCAGACCAGTATGTGGTTTTTCTAGTTCTAA
Chimeric pattern-3, 4,and 6arm Vertices-560	CACACGAACTTCGCCATTGACTTAACCACATACT
Chimeric pattern-3, 4,and 6arm Vertices-561	GATCGAGTTGAACGGTTCCGATTGTCAATGGCGA
Chimeric pattern-3, 4,and 6arm Vertices-562	AGTTCGTGTGCGTGGTCAATATTTCCACGACTTG
Chimeric pattern-3, 4,and 6arm Vertices-563	CTTAAGGTGTTGTACGCCAGATTTATTGACCACG
Chimeric pattern-3, 4,and 6arm Vertices-564	GTAAGGCCAACACTCGAAAGCTTTCTGGCGTACA
Chimeric pattern-3, 4,and 6arm Vertices-565	CTTCTTTCTCCAAGTCGTGGATTGCTTTCGAGTG
Chimeric pattern-3, 4,and 6arm Vertices-566	TTGGCCTTACGAAACTTGCGTTTAATGCCACAAT
Chimeric pattern-3, 4,and 6arm Vertices-567	CAGTTATCAAAGTTGCCCTCTTTACGCAAGTTTC
Chimeric pattern-3, 4,and 6arm Vertices-568	GCTCGTCTTCCCATGACCAATTTAGAGGGCAACT
Chimeric pattern-3, 4,and 6arm Vertices-569	CCTTCTAGCTATTGTGGCATTTTATTGGTCATGG
Chimeric pattern-3, 4,and 6arm Vertices-570	GAAGACGAGCGAAGTGTCTGGTTATACGACGTAG
Chimeric pattern-3, 4,and 6arm Vertices-571	TTTGGCTCCCGAGGGCACGTCTTCCAGACACTTC
Chimeric pattern-3, 4,and 6arm Vertices-572	CATAATAATTATCTTTGTTGCTTGACGTGCCCTC
Chimeric pattern-3, 4,and 6arm Vertices-573	GCCTGCGTTACTACGTCGTATTTGCAACAAAGAT
Chimeric pattern-3, 4,and 6arm Vertices-574	AATTATTATGAGGGCGGCCTGTTCCAGAGCGCCT
Chimeric pattern-3, 4,and 6arm Vertices-575	GAGCAGTAATACCCGAGTAGATTCAGGCCGCCCT
Chimeric pattern-3, 4,and 6arm Vertices-576	GTATCAGCTCGTTTATTAGACTTTCTACTCGGGT
Chimeric pattern-3, 4,and 6arm Vertices-577	ACGAGGCTACAGGCGCTCTGGTTGTCTAATAAAC
Chimeric pattern-3, 4,and 6arm Vertices-578	GAGCTGATACTCCGTGGATTGTTGTTTGGGTGGG
Chimeric pattern-3, 4,and 6arm Vertices-579	CTTGTCGAGTTCCATTACGACTTCAATCCACGGA
Chimeric pattern-3, 4,and 6arm Vertices-580	TAGAGTTAAGCAACTATGGAATTGTCGTAATGGA
Chimeric pattern-3, 4,and 6arm Vertices-581	CAAAGGCCCTCCCACCCAAACTTTTCCATAGTTG
Chimeric pattern-3, 4,and 6arm Vertices-582	CTTAACTCTAAAGGACATGAATTTACACACCTCG
Chimeric pattern-3, 4,and 6arm Vertices-583	CCCTCGTATAAGTAGGAAGCCTTTTCATGTCCTT
Chimeric pattern-3, 4,and 6arm Vertices-584	TTTTTTTTTTTCAGGATATAATTGGCTTCCTACT
Chimeric pattern-3, 4,and 6arm Vertices-585	ATAACAAGTTCGAGGTGTGTATTTTATATCCTGA
Chimeric pattern-3, 4,and 6arm Vertices-586	TTTTTTTTTTAACCATCCATCTTGTCGGGTGCCG
Chimeric pattern-3, 4,and 6arm Vertices-587	TTTTTTTTTTCGGGTCCTCCGTTGATGGATGGTT
Chimeric pattern-3, 4,and 6arm Vertices-588	AGCGGGCCGGAGATCTATTGTTTCGGAGGACCCG
Chimeric pattern-3, 4,and 6arm Vertices-589	TGCTCGTCCGCGGCACCCGACTTACAATAGATCT
Chimeric pattern-3, 4,and 6arm Vertices-590	GCTGTTGGTCTCGTGATTTAATTCATCAGTATAC
Chimeric pattern-3, 4,and 6arm Vertices-591	GAGACCTATTATAATAACGAATTTTAAATCACGA
Chimeric pattern-3, 4,and 6arm Vertices-592	TGAGCCGCTAGTAGGGTACGTTTTTCGTTATTAT
Chimeric pattern-3, 4,and 6arm Vertices-593	CGAGGTGCTCGTATACTGATGTTACGTACCCTAC
Chimeric pattern-3, 4,and 6arm Vertices-594	CCGGGTGTGCTGCGAATTTGGTTCTGCTTGGTAT
Chimeric pattern-3, 4,and 6arm Vertices-595	CGTACTCTATAGGGTGTGTCGTTCCAAATTCGCA
Chimeric pattern-3, 4,and 6arm Vertices-596	GGGAGTCGGATAGTTTGCGCATTCGACACACCCT
Chimeric pattern-3, 4,and 6arm Vertices-597	TAGGAACTCCATACCAAGCAGTTTGCGCAAACTA
Chimeric pattern-3, 4,and 6arm Vertices-598	GTCATTGTCAGACAGGGTTTATTTACCTACTAAT
Chimeric pattern-3, 4,and 6arm Vertices-599	GCAAGGCTGGGTGCTAGCGTCTTTAAACCCTGTC
Chimeric pattern-3, 4,and 6arm Vertices-600	CTAGGATCGAGAATCATCCTTTTGACGCTAGCAC
Chimeric pattern-3, 4,and 6arm Vertices-601	CTATCACCGGATTAGTAGGTATTAAGGATGATTC
Chimeric pattern-3, 4,and 6arm Vertices-602	CGCATGTTAGTCAAGGCTTTGTTAGTAAAGCGGC
Chimeric pattern-3, 4,and 6arm Vertices-603	GGAGACGATACACTTCCAAACTTCAAAGCCTTGA
Chimeric pattern-3, 4,and 6arm Vertices-604	ATTTGAAGAACGTGTGACCTCTTGTTTGGAAGTG
Chimeric pattern-3, 4,and 6arm Vertices-605	AGTGTTAGATGCCGCTTTACTTTGAGGTCACACG
Chimeric pattern-3, 4,and 6arm Vertices-606	GCAATGGGATTCACGAATGAATTGCGTAGCGCGG
Chimeric pattern-3, 4,and 6arm Vertices-607	CAATGGAGGCGGTTTGGCTCATTTTCATTCGTGA
Chimeric pattern-3, 4,and 6arm Vertices-608	TACCTGACGTCGATGGCTGAATTTGAGCCAAACC
Chimeric pattern-3, 4,and 6arm Vertices-609	CCTGGCACTACCGCGCTACGCTTTTCAGCCATCG
Chimeric pattern-3, 4,and 6arm Vertices-610	TCCTCGCTGCTCAGAGAGGTGTTCCTTCCACCAC
Chimeric pattern-3, 4,and 6arm Vertices-611	TGGTAAAGTCGTTTCCGCCACTTCACCTCTCTGA
Chimeric pattern-3, 4,and 6arm Vertices-612	ACTGAACTAGGTGCCACGTTCTTGTGGCGGAAAC
Chimeric pattern-3, 4,and 6arm Vertices-613	GAGACTCGCGGTGGTGGAAGGTTGAACGTGGCAC
Chimeric pattern-3, 4,and 6arm Vertices-614	GAGGTATGCTTCCTGGGCGAATTTTAGTAATTGC
Chimeric pattern-3, 4,and 6arm Vertices-615	AGCGATACGCCTGGTATCAGATTTTCGCCCAGGA
Chimeric pattern-3, 4,and 6arm Vertices-616	GTGTACATTGCAACACGCCAATTTCTGATACCAG
Chimeric pattern-3, 4,and 6arm Vertices-617	ATTGGGTCGAGCAATTACTAATTTTGGCGTGTTG
Chimeric pattern-3, 4,and 6arm Vertices-618	TACAGTCCGTTTGTTATACTGTTGGCGTGCTCAC
Chimeric pattern-3, 4,and 6arm Vertices-619	ATTTGTCTACTCCAAACACAATTCAGTATAACAA
Chimeric pattern-3, 4,and 6arm Vertices-620	CTCCTGACAGTATCTGCAACTTTTTGTGTTTGGA
Chimeric pattern-3, 4,and 6arm Vertices-621	TTGTGTCTAGGTGAGCACGCCTTAGTTGCAGATA
Chimeric pattern-3, 4,and 6arm Vertices-622	GTCAAAGCAGTTACATCTTGTTTTACATAGTGGT
Chimeric pattern-3, 4,and 6arm Vertices-623	CACATTATATATTGCTTGCCATTACAAGATGTAA
Chimeric pattern-3, 4,and 6arm Vertices-624	TTTTTTTTTTAGTCGTGTCATTTTGGCAAGCAAT
Chimeric pattern-3, 4,and 6arm Vertices-625	TTTTTTTTTTACCACTATGTATTATGACACGACT
Chimeric pattern-3, 4,and 6arm Vertices-626	TTTTTTTTTTTAAGGGCACTATTTGCTAACCTCA
Chimeric pattern-3, 4,and 6arm Vertices-627	TTTTTTTTTTACTAACGCGATTTTAGTGCCCTTA
Chimeric pattern-3, 4,and 6arm Vertices-628	TTACATCGATCGGATTACCGGTTATCGCGTTAGT
Chimeric pattern-3, 4,and 6arm Vertices-629	GGTCATCCAGTGAGGTTAGCATTCCGGTAATCCG
Chimeric pattern-3, 4,and 6arm Vertices-630	AATAAGAGCCGTACTATTTAATTGCTACCTTAGT
Chimeric pattern-3, 4,and 6arm Vertices-631	GCAAGACGAAGAGGCCGACAGTTTTAAATAGTAC
Chimeric pattern-3, 4,and 6arm Vertices-632	CAACTCGATCCAACTGCATATTTCTGTCGGCCTC
Chimeric pattern-3, 4,and 6arm Vertices-633	GTCATAGTTTACTAAGGTAGCTTATATGCAGTTG
Chimeric pattern-3, 4,and 6arm Vertices-634	GACGAACTCGCCAAGAGATGATTACCGCGAACTA
Chimeric pattern-3, 4,and 6arm Vertices-635	GAGAAAGAAGTCCGCCTGCGGTTTCATCTCTTGG
Chimeric pattern-3, 4,and 6arm Vertices-636	AGCTAGAAGGATCGTTACGATTTCCGCAGGCGGA
Chimeric pattern-3, 4,and 6arm Vertices-637	GGGTCGGAACTAGTTCGCGGTTTATCGTAACGAT
Chimeric pattern-3, 4,and 6arm Vertices-638	TTGCGGAACCTGAAGACGGCATTCCGCTAGGCAG
Chimeric pattern-3, 4,and 6arm Vertices-639	TAACGCAGGCTCTCAGTCAACTTTGCCGTCTTCA
Chimeric pattern-3, 4,and 6arm Vertices-640	GTAGCCTCGTCAGCAGTGAAATTGTTGACTGAGA
Chimeric pattern-3, 4,and 6arm Vertices-641	CTCAGCCGGACTGCCTAGCGGTTTTTCACTGCTG
Chimeric pattern-3, 4,and 6arm Vertices-642	CTTCATTGCATAGGCGTCGATTTCCGTCGCTAAA
Chimeric pattern-3, 4,and 6arm Vertices-643	AGGGCCTTTGCCTCGTACAATTTATCGACGCCTA
Chimeric pattern-3, 4,and 6arm Vertices-644	AACTTGTTATGCAGCCTAAATTTATTGTACGAGG
Chimeric pattern-3, 4,and 6arm Vertices-645	GCAGTACCGGTTTAGCGACGGTTATTTAGGCTGC
Chimeric pattern-3, 4,and 6arm Vertices-646	ATGTAAAGCTTGGGAGGCCGTTTTATCCTTCCCG
Chimeric pattern-3, 4,and 6arm Vertices-647	CTTGCGCGCGCGGGAAGGATATTGAGTCAACACT
Chimeric pattern-3, 4,and 6arm Vertices-648	TCAATGTAGTGCAGTCACAGGTTCCACGGACTAG
Chimeric pattern-3, 4,and 6arm Vertices-649	AAGGACTCGGAAGCTTATTAGTTCCATGACGCAT
Chimeric pattern-3, 4,and 6arm Vertices-650	AGTACACTTGCAATCTACAAGTTACCAAAGTAAC
Chimeric pattern-3, 4,and 6arm Vertices-651	ATGCAAACGGACGGGTAATTGTTACCTGGCTGCG
Chimeric pattern-3, 4,and 6arm Vertices-652	TATGCTCGGCTCCGTGATATTTTACACTCCGAGG
Chimeric pattern-3, 4,and 6arm Vertices-653	TATAAACTAACACCAAGGATTTTTGATACTATCA
Chimeric pattern-3, 4,and 6arm Vertices-654	TGGATACATAGGTGGCTCCAGTTCACTCGCTTAA

## Sheet: Irregular triangular 1
Irregular triangular pattern 1-6arm vertices-1	TTTTTTTTTTATCCCTAGATGTTAATGAGATGAA
Irregular triangular pattern 1-6arm vertices-2	CAACACGATCCAGGTGCCTGGTTTAAATAGATAA
Irregular triangular pattern 1-6arm vertices-3	CTACGAGGTGAACATTGAGGATTCCAGGCACCTG
Irregular triangular pattern 1-6arm vertices-4	TTTTTTTTTTAGGGCCCAACTTTTCCTCAATGTT
Irregular triangular pattern 1-6arm vertices-5	TTTTTTTTTTTTCATCTCATTTTAGTTGGGCCCT
Irregular triangular pattern 1-6arm vertices-6	TTTTTTTTTTAGTATCAGCAATTAGCGGATTTAA
Irregular triangular pattern 1-6arm vertices-7	TTTTTTTTTTGCCCGAAACGGTTTTGCTGATACT
Irregular triangular pattern 1-6arm vertices-8	TTGTACGGGAAAGCTAGTATCTTCCGTTTCGGGC
Irregular triangular pattern 1-6arm vertices-9	TTGCTCCATGTCTTGGCGCGCTTGATACTAGCTT
Irregular triangular pattern 1-6arm vertices-10	GTCGCGGTTTGACTCTAGAATTTGCGCGCCAAGA
Irregular triangular pattern 1-6arm vertices-11	GATCGTGTTGTTAAATCCGCTTTATTCTAGAGTC
Irregular triangular pattern 1-6arm vertices-12	GAGCGCGCACTCCGAATTTGCTTGGTGGAACAAG
Irregular triangular pattern 1-6arm vertices-13	TAAGCTTGCCCTTAAGATTTGTTGCAAATTCGGA
Irregular triangular pattern 1-6arm vertices-14	CTTTAACACTGCTCGACCCTATTCAAATCTTAAG
Irregular triangular pattern 1-6arm vertices-15	TCCCGTACAATATCCGCAATATTTAGGGTCGAGC
Irregular triangular pattern 1-6arm vertices-16	TTTTTTTTTTATTCTGTGATTTTGTCCTTTAACT
Irregular triangular pattern 1-6arm vertices-17	TTTTTTTTTTTAAAGCCTCCCTTAATCACAGAAT
Irregular triangular pattern 1-6arm vertices-18	GGTTGATAGCATCTAGCGCGATTGGGAGGCTTTA
Irregular triangular pattern 1-6arm vertices-19	TTCCCGGGCTGCAGAGCTAATTTTCGCGCTAGAT
Irregular triangular pattern 1-6arm vertices-20	GGACAGACTATTAAGTTTGTCTTATTAGCTCTGC
Irregular triangular pattern 1-6arm vertices-21	GTGCGCGCTCAGTTAAAGGACTTGACAAACTTAA
Irregular triangular pattern 1-6arm vertices-22	CTTACTGGCACACGGATTGGTTTACAACTTGGTT
Irregular triangular pattern 1-6arm vertices-23	CTTAGGTGACACAGCCATACTTTACCAATCCGTG
Irregular triangular pattern 1-6arm vertices-24	AAGTGATGACCCTGTTTCTACTTAGTATGGCTGT
Irregular triangular pattern 1-6arm vertices-25	GCTATCAACCTCCACTGCCTATTGTAGAAACAGG
Irregular triangular pattern 1-6arm vertices-26	TTTTTTTTTTGGCCCGGACGGTTTCAGTTGTGTC
Irregular triangular pattern 1-6arm vertices-27	TTTTTTTTTTCACCTATACCATTCCGTCCGGGCC
Irregular triangular pattern 1-6arm vertices-28	AATGCATACGTGAGGGCCGGTTTTGGTATAGGTG
Irregular triangular pattern 1-6arm vertices-29	GGCCATGCGTTTAAGTCTTGTTTACCGGCCCTCA
Irregular triangular pattern 1-6arm vertices-30	CAGTATATATATTCATGGTAATTACAAGACTTAA
Irregular triangular pattern 1-6arm vertices-31	TGCCAGTAAGGACACAACTGATTTTACCATGAAT
Irregular triangular pattern 1-6arm vertices-32	CACCTCGTAGGATAGCGGGCTTTATTACTGAACC
Irregular triangular pattern 1-6arm vertices-33	AAACCGCGACGGGAATTCACCTTAGCCCGCTATC
Irregular triangular pattern 1-6arm vertices-34	CGACACAATACTTACCATAGTTTGGTGAATTCCC
Irregular triangular pattern 1-6arm vertices-35	AAACGCACAGGGTTAAAGAATTTACTATGGTAAG
Irregular triangular pattern 1-6arm vertices-36	CAACTTCTATGTTGCATGTATTTATTCTTTAACC
Irregular triangular pattern 1-6arm vertices-37	TTTTTTTTTTGGTTCAGTAATTTATACATGCAAC
Irregular triangular pattern 1-6arm vertices-38	AGCCCGGGAATCCGATATCATTTGTATGAGAGAA
Irregular triangular pattern 1-6arm vertices-39	GTCATCACTTAGTTGCACTGTTTATGATATCGGA
Irregular triangular pattern 1-6arm vertices-40	GGCGATTATGAGGGTGCGTCATTACAGTGCAACT
Irregular triangular pattern 1-6arm vertices-41	AATCCTCACCCGACTCGTCGTTTTGACGCACCCT
Irregular triangular pattern 1-6arm vertices-42	AATGCGCTCGGATACGTCTCTTTACGACGAGTCG
Irregular triangular pattern 1-6arm vertices-43	ATCGGGATCTTTCTCTCATACTTAGAGACGTATC
Irregular triangular pattern 1-6arm vertices-44	GTCACCTAAGACAGACATTTCTTACTTGAACTTA
Irregular triangular pattern 1-6arm vertices-45	ATATATACTGATCTTGCGTTCTTGAAATGTCTGT
Irregular triangular pattern 1-6arm vertices-46	TTGGTAAGAGTGATGGCGCAGTTGAACGCAAGAT
Irregular triangular pattern 1-6arm vertices-47	TTAGTTTAATGATGTTACCCATTCTGCGCCATCA
Irregular triangular pattern 1-6arm vertices-48	TAAACAACTCGAGATGGACGTTTTGGGTAACATC
Irregular triangular pattern 1-6arm vertices-49	CATAATCGCCTAAGTTCAAGTTTACGTCCATCTC
Irregular triangular pattern 1-6arm vertices-50	ACGCATGGCCTATGCACTTTCTTATATCCGTACT
Irregular triangular pattern 1-6arm vertices-51	ACGCATCCTTTACGGAGCGTTTTGAAAGTGCATA
Irregular triangular pattern 1-6arm vertices-52	CGGGCATGTCCTCGGATTTGATTAACGCTCCGTA
Irregular triangular pattern 1-6arm vertices-53	AATAACACTCATTTGTTACCTTTTCAAATCCGAG
Irregular triangular pattern 1-6arm vertices-54	AGATACTACTCATGAGCCTATTTAGGTAACAAAT
Irregular triangular pattern 1-6arm vertices-55	CTCTTACCAAAGTACGGATATTTATAGGCTCATG
Irregular triangular pattern 1-6arm vertices-56	TTTTTTTTTTCTTTAATACATTTGAGCTAAGATC
Irregular triangular pattern 1-6arm vertices-57	ATAGAAGTTGGGTGAAAGGGATTATGTATTAAAG
Irregular triangular pattern 1-6arm vertices-58	GAAACGCGGCTAGACGACGAATTTCCCTTTCACC
Irregular triangular pattern 1-6arm vertices-59	CAAAGTAGTAACTGTGAGAGTTTTTCGTCGTCTA
Irregular triangular pattern 1-6arm vertices-60	TTTTTTTTTTCACGATGTCCCTTACTCTCACAGT
Irregular triangular pattern 1-6arm vertices-61	TTTTTTTTTTGATCTTAGCTCTTGGGACATCGTG
Irregular triangular pattern 1-6arm vertices-62	GGTGAGGATTTGGTTGACCATTTCTTATTATCCA
Irregular triangular pattern 1-6arm vertices-63	GAGTTGTTTACCTGAGAGCGTTTATGGTCAACCA
Irregular triangular pattern 1-6arm vertices-64	GAAGGTTCGACAACTGCAATTTTACGCTCTCAGG
Irregular triangular pattern 1-6arm vertices-65	CGGCCATGAAAGCGTTGGGATTTAATTGCAGTTG
Irregular triangular pattern 1-6arm vertices-66	CTACGCCCTGTTAATCCGCGCTTATCCCAACGCT
Irregular triangular pattern 1-6arm vertices-67	CGTAAATTTCTGGATAATAAGTTGCGCGGATTAA
Irregular triangular pattern 1-6arm vertices-68	ATTAAACTAACCCTTCCAACATTTACCGCTGTAC
Irregular triangular pattern 1-6arm vertices-69	AGTAGTATCTAACGAGTTGGCTTTGTTGGAAGGG
Irregular triangular pattern 1-6arm vertices-70	TATTAGAAACTTGGATAGTTATTGCCAACTCGTT
Irregular triangular pattern 1-6arm vertices-71	AGGGCATATGCAAGCACAAGGTTTAACTATCCAA
Irregular triangular pattern 1-6arm vertices-72	GTCCCGCGTTATGCTTGTCAATTCCTTGTGCTTG
Irregular triangular pattern 1-6arm vertices-73	TCGAACCTTCGTACAGCGGTATTTTGACAAGCAT
Irregular triangular pattern 1-6arm vertices-74	TACTACTTTGTACATCTGAGCTTAAAGTATATGG
Irregular triangular pattern 1-6arm vertices-75	GAGAAAGCGCTGGGCGTACGTTTGCTCAGATGTA
Irregular triangular pattern 1-6arm vertices-76	TCTTACCGCTCCTTGGTAATTTTACGTACGCCCA
Irregular triangular pattern 1-6arm vertices-77	TCGACTTTCCCTGACCGACCGTTAATTACCAAGG
Irregular triangular pattern 1-6arm vertices-78	GTTGCAGCAAGGGTCCTTAATTTCGGTCGGTCAG
Irregular triangular pattern 1-6arm vertices-79	TTTTTTTTTTCCATATACTTTTTATTAAGGACCC
Irregular triangular pattern 1-6arm vertices-80	GGAAGGTGCCCAGGCTAGCGCTTCCACGAATGCA
Irregular triangular pattern 1-6arm vertices-81	CAGGGCGTAGACGTTCATGAGTTGCGCTAGCCTG
Irregular triangular pattern 1-6arm vertices-82	TAGTTCGGGCCTATCGGTACGTTCTCATGAACGT
Irregular triangular pattern 1-6arm vertices-83	CGAGGGCGACGGATCTGGCCATTCGTACCGATAG
Irregular triangular pattern 1-6arm vertices-84	GTTAGGGAAGCAGACCGGGCTTTTGGCCAGATCC
Irregular triangular pattern 1-6arm vertices-85	CTGGTCCAAATGCATTCGTGGTTAGCCCGGTCTG
Irregular triangular pattern 1-6arm vertices-86	TTCATGGCCGCGCAAGAAACATTTACAGGACACT
Irregular triangular pattern 1-6arm vertices-87	AACGCGGGACCAACCGCAGAATTTGTTTCTTGCG
Irregular triangular pattern 1-6arm vertices-88	TACCAGCCAACAGCAGTCTCTTTTTCTGCGGTTG
Irregular triangular pattern 1-6arm vertices-89	AGAAGAATTTGTATCTTAAAGTTAGAGACTGCTG
Irregular triangular pattern 1-6arm vertices-90	CTTATAGCCCGCGCTCCAAGCTTCTTTAAGATAC
Irregular triangular pattern 1-6arm vertices-91	GCCCGAACTAAGTGTCCTGTATTGCTTGGAGCGC
Irregular triangular pattern 1-6arm vertices-92	TTTTTTTTTTCAAGTGGCGTTTTCTGGGAATTAC
Irregular triangular pattern 1-6arm vertices-93	TTGCTGCAACGCCGATGTGTCTTAACGCCACTTG
Irregular triangular pattern 1-6arm vertices-94	TTCGGATTAGCATACATCTCGTTGACACATCGGC
Irregular triangular pattern 1-6arm vertices-95	TGGTCGCTTGAAATGTGTAGCTTCGAGATGTATG
Irregular triangular pattern 1-6arm vertices-96	TTTTTTTTTTCAGATACCATTTTGCTACACATTT
Irregular triangular pattern 1-6arm vertices-97	TTTTTTTTTTGTAATTCCCAGTTAATGGTATCTG
Irregular triangular pattern 1-6arm vertices-98	GGAAAGTCGATTGGATACCAATTTGAACTGGCGA
Irregular triangular pattern 1-6arm vertices-99	AATATCCTCCACATTTGATACTTTTGGTATCCAA
Irregular triangular pattern 1-6arm vertices-100	AGCTCGTCCGGAGGACCTATTTTGTATCAAATGT
Irregular triangular pattern 1-6arm vertices-101	TTTACCTCACACTACGACCGGTTAATAGGTCCTC
Irregular triangular pattern 1-6arm vertices-102	CATCAGTAAGCCTTATCCCGGTTCCGGTCGTAGT
Irregular triangular pattern 1-6arm vertices-103	CTAATCCGAATCGCCAGTTCATTCCGGGATAAGG
Irregular triangular pattern 1-6arm vertices-104	ATCTGCGCAACCTATGCCCACTTCGAAGATTATG
Irregular triangular pattern 1-6arm vertices-105	TCAGCCGTCTTATCTTAGTGGTTGTGGGCATAGG
Irregular triangular pattern 1-6arm vertices-106	TTGCGTCGCTCTCTGTGTGGGTTCCACTAAGATA
Irregular triangular pattern 1-6arm vertices-107	GTCAGACTAGGTGTAGTCCCATTCCCACACAGAG
Irregular triangular pattern 1-6arm vertices-108	CATAAAGCTGGCGTGGCACGCTTTGGGACTACAC
Irregular triangular pattern 1-6arm vertices-109	CGGACGAGCTCATAATCTTCGTTGCGTGCCACGC
Irregular triangular pattern 1-6arm vertices-110	GCTTCTTGTGGCAGGCTATAGTTTAATGTCACAC
Irregular triangular pattern 1-6arm vertices-111	CTTCCCTAACATGCCAAAGCTTTCTATAGCCTGC
Irregular triangular pattern 1-6arm vertices-112	GCATCAGCCTCCGGAGCCTGGTTAGCTTTGGCAT
Irregular triangular pattern 1-6arm vertices-113	CCAGAACATACGATCTGTTATTTCCAGGCTCCGG
Irregular triangular pattern 1-6arm vertices-114	AAGCCCGCCCAAGTGAAGTGATTATAACAGATCG
Irregular triangular pattern 1-6arm vertices-115	AGCGACGCAAGTGTGACATTATTTCACTTCACTT
Irregular triangular pattern 1-6arm vertices-116	GTCGCCCTCGAAGTGTCTCTCTTAATACGCCTCG
Irregular triangular pattern 1-6arm vertices-117	GGGCTATAAGGGCCTCCCGTCTTGAGAGACACTT
Irregular triangular pattern 1-6arm vertices-118	AGAACGTCGTCCGCGTGTCCATTGACGGGAGGCC
Irregular triangular pattern 1-6arm vertices-119	TTGATGCGGAGAGTTAAGTCGTTTGGACACGCGG
Irregular triangular pattern 1-6arm vertices-120	AAACGTACGAGACTTGAGGTGTTCGACTTAACTC
Irregular triangular pattern 1-6arm vertices-121	AGGCTGATGCCGAGGCGTATTTTCACCTCAAGTC
Irregular triangular pattern 1-6arm vertices-122	AAATTCTTCTTTGGCCTTGTCTTGTCCCTGGCTT
Irregular triangular pattern 1-6arm vertices-123	TCTTCAGCGATCCGTATCTCCTTGACAAGGCCAA
Irregular triangular pattern 1-6arm vertices-124	TCGGTCCGGACTCGCGTAGCATTGGAGATACGGA
Irregular triangular pattern 1-6arm vertices-125	TGTGGTATTCGTGCGGTTCACTTTGCTACGCGAG
Irregular triangular pattern 1-6arm vertices-126	TGTACCGCCTTATACGGCATGTTGTGAACCGCAC
Irregular triangular pattern 1-6arm vertices-127	ACGACGTTCTAAGCCAGGGACTTCATGCCGTATA
Irregular triangular pattern 1-6arm vertices-128	CAAGCGACCAACGAGATCTACTTCGATCTCCACC
Irregular triangular pattern 1-6arm vertices-129	CTTACTGATGTACGCTGAGTATTGTAGATCTCGT
Irregular triangular pattern 1-6arm vertices-130	CGTTTGGTTCATTTCCTAGCTTTTACTCAGCGTA
Irregular triangular pattern 1-6arm vertices-131	TTTTTTTTTTGCACGTATTCGTTAGCTAGGAAAT
Irregular triangular pattern 1-6arm vertices-132	TTTTTTTTTTCCGTTTACTAGTTCGAATACGTGC
Irregular triangular pattern 1-6arm vertices-133	TTTTTTTTTTGGTGGAGATCGTTCTAGTAAACGG
Irregular triangular pattern 1-6arm vertices-134	GTGAGGTAAAGCTCACCTGCATTTCAAATCGTCA
Irregular triangular pattern 1-6arm vertices-135	CAGCTTTATGCTCCTTTGGTCTTTGCAGGTGAGC
Irregular triangular pattern 1-6arm vertices-136	GTACACTGTACTATTGGTCTCTTGACCAAAGGAG
Irregular triangular pattern 1-6arm vertices-137	TTTTTTTTTTAATCGAGCTCCTTGAGACCAATAG
Irregular triangular pattern 1-6arm vertices-138	TTTTTTTTTTCGCTTTCGCAATTGGAGCTCGATT
Irregular triangular pattern 1-6arm vertices-139	GAACCAAACGTGACGATTTGATTTTGCGAAAGCG
Irregular triangular pattern 1-6arm vertices-140	CTAGTCTGACAGGTAGGGTTCTTAAGCTATAATG
Irregular triangular pattern 1-6arm vertices-141	GGGCGGGCTTAGTCTACTGAGTTGAACCCTACCT
Irregular triangular pattern 1-6arm vertices-142	GAAATGTTGGGTCATCGGAACTTCTCAGTAGACT
Irregular triangular pattern 1-6arm vertices-143	TTTTTTTTTTATGCCCTGGTCTTGTTCCGATGAC
Irregular triangular pattern 1-6arm vertices-144	TTTTTTTTTTTATCTTCTTGATTGACCAGGGCAT
Irregular triangular pattern 1-6arm vertices-145	TACAGTGTACCATTATAGCTTTTTCAAGAAGATA
Irregular triangular pattern 1-6arm vertices-146	TATGTTCTGGTGCCTCTCTCGTTAATGCTTCCTC
Irregular triangular pattern 1-6arm vertices-147	TCGTACGTTTATTTCATACTGTTCGAGAGAGGCA
Irregular triangular pattern 1-6arm vertices-148	GTGGGCGGCCACAAACTGATGTTCAGTATGAAAT
Irregular triangular pattern 1-6arm vertices-149	TTTTTTTTTTAGGATAAACAGTTCATCAGTTTGT
Irregular triangular pattern 1-6arm vertices-150	TTTTTTTTTTCCCTGGACCACTTCTGTTTATCCT
Irregular triangular pattern 1-6arm vertices-151	CCAACATTTCGAGGAAGCATTTTGTGGTCCAGGG
Irregular triangular pattern 1-6arm vertices-152	TCCGCATCAATCTCTGGATGTTTTGCGTGGCGGT
Irregular triangular pattern 1-6arm vertices-153	AGGCGGTACACGCCCGGGTGGTTACATCCAGAGA
Irregular triangular pattern 1-6arm vertices-154	CTGGACAACGGTCATCTGACATTCCACCCGGGCG
Irregular triangular pattern 1-6arm vertices-155	TTTTTTTTTTCCGACGGAATATTTGTCAGATGAC
Irregular triangular pattern 1-6arm vertices-156	TTTTTTTTTTGAGGTAAGGCATTTATTCCGTCGG
Irregular triangular pattern 1-6arm vertices-157	GGCCGCCCACACCGCCACGCATTTGCCTTACCTC
Irregular triangular pattern 1-6arm vertices-158	GAATACCACACCCGTGTTTGGTTGCCGATGCCTC
Irregular triangular pattern 1-6arm vertices-159	AGGGAACACGCGACTCTACCTTTCCAAACACGGG
Irregular triangular pattern 1-6arm vertices-160	AAGACGTTTAATCCAGGATGTTTAGGTAGAGTCG
Irregular triangular pattern 1-6arm vertices-161	TTTTTTTTTTTGTATGCCCGCTTACATCCTGGAT
Irregular triangular pattern 1-6arm vertices-162	TTTTTTTTTTATCCATATGCTTTGCGGGCATACA
Irregular triangular pattern 1-6arm vertices-163	CGTTGTCCAGGAGGCATCGGCTTAGCATATGGAT
Irregular triangular pattern 1-6arm vertices-164	CAACCCGTGATTCAGGAGAAGTTTCACTGACGTG
Irregular triangular pattern 1-6arm vertices-165	TAAAGATCTGATATCCAAAGCTTCTTCTCCTGAA
Irregular triangular pattern 1-6arm vertices-166	AAGGATGCGTCTCGTGTGCTGTTGCTTTGGATAT
Irregular triangular pattern 1-6arm vertices-167	CGTATGCATTGTTCAGATTTATTCAGCACACGAG
Irregular triangular pattern 1-6arm vertices-168	TTTTTTTTTTCTTTCCCAACCTTACGTGACCCAC
Irregular triangular pattern 1-6arm vertices-169	TTTTTTTTTTTCACCGCGTGATTGGTTGGGAAAG
Irregular triangular pattern 1-6arm vertices-170	AGACAGGTGCGCACCGCTAGTTTTCACGCGGTGA
Irregular triangular pattern 1-6arm vertices-171	GCGCGGGTGTCCTTAGCGAACTTACTAGCGGTGC
Irregular triangular pattern 1-6arm vertices-172	AAGGTCCCTATGACGTTTGCTTTGTTCGCTAAGG
Irregular triangular pattern 1-6arm vertices-173	TCACGGGTTGGTGGGTCACGTTTAGCAAACGTCA
Irregular triangular pattern 1-6arm vertices-174	TTTTTTTTTTTCAGGTGTACGTTTAAGACGCTAG
Irregular triangular pattern 1-6arm vertices-175	CATAACAGCTGGAAACACCGGTTCGTACACCTGA
Irregular triangular pattern 1-6arm vertices-176	TTTACCCATTCCCTGCGAAGTTTCCGGTGTTTCC
Irregular triangular pattern 1-6arm vertices-177	GCACCTGTCTTCTAGCTAAATTTACTTCGCAGGG
Irregular triangular pattern 1-6arm vertices-178	CAGATCTTTACTTCTTTCGGTTTCACGAAAGCTT
Irregular triangular pattern 1-6arm vertices-179	TAGGGACCTTCTTGGATTTGCTTACCGAAAGAAG
Irregular triangular pattern 1-6arm vertices-180	GAACGGTCGCAATCCATCTTCTTGCAAATCCAAG
Irregular triangular pattern 1-6arm vertices-181	TGGCTAAGTATGCCTTCCATATTGAAGATGGATT
Irregular triangular pattern 1-6arm vertices-182	CGTTGGCTCTGTAACGGTCTATTTATGGAAGGCA
Irregular triangular pattern 1-6arm vertices-183	GACATGCCCGAAGCTTTCGTGTTTAGACCGTTAC
Irregular triangular pattern 1-6arm vertices-184	ACACCCGCGCGCGCATAATTTTTGCTTCAACCAG
Irregular triangular pattern 1-6arm vertices-185	AATGGGTAAACGACGTCATTGTTAAATTATGCGC
Irregular triangular pattern 1-6arm vertices-186	CGACTCAGCCGACGCGGCCTTTTCAATGACGTCG
Irregular triangular pattern 1-6arm vertices-187	CAAAGCACCCTTCTCTAACTGTTAAGGCCGCGTC
Irregular triangular pattern 1-6arm vertices-188	GAATGTTCCAGCGCGGCGAGCTTCAGTTAGAGAA
Irregular triangular pattern 1-6arm vertices-189	GCGACCGTTCCTGGTTGAAGCTTGCTCGCCGCGC
Irregular triangular pattern 1-6arm vertices-190	AGCTGTTATGGCACTAGCCAATTAGTCGGAATAA
Irregular triangular pattern 1-6arm vertices-191	TTTTTTTTTTCGTCGAATCCATTTTGGCTAGTGC
Irregular triangular pattern 1-6arm vertices-192	TTTTTTTTTTCGTACGCTAGGTTTGGATTCGACG
Irregular triangular pattern 1-6arm vertices-193	TTTTTTTTTTCGTGCCTCAGTTTCCTAGCGTACG
Irregular triangular pattern 1-6arm vertices-194	GCGTTTCTTTCCTGTGGCGGATTACTGAGGCACG
Irregular triangular pattern 1-6arm vertices-195	GGCTGAGTCGTTATTCCGACTTTTCCGCCACAGG
Irregular triangular pattern 1-6arm vertices-196	GGGTGCTTTGGTTTCGAATCGTTAGTCCCGTGAC
Irregular triangular pattern 1-6arm vertices-197	AAAGAAACGCCCTCCTGCGTCTTCGATTCGAAAC
Irregular triangular pattern 1-6arm vertices-198	TTTTTTTTTTAGAATCAAGTATTGACGCAGGAGG
Irregular triangular pattern 1-6arm vertices-199	TACGAATTGTATATAAATAGGTTTACTTGATTCT
Irregular triangular pattern 1-6arm vertices-200	ATAAAGCATTAAAGGCGAAGGTTCCTATTTATAT
Irregular triangular pattern 1-6arm vertices-201	AAACCGAACAGTCACGGGACTTTCCTTCGCCTTT
Irregular triangular pattern 1-6arm vertices-202	ACAATTCGTACGATTCGTTTGTTCCGCCTCAGAT
Irregular triangular pattern 1-6arm vertices-203	TTTTTTTTTTTTCGCTCCTCATTCAAACGAATCG
Irregular triangular pattern 1-6arm vertices-204	TTTTTTTTTTCAGCGTATTTGTTTGAGGAGCGAA
Irregular triangular pattern 1-6arm vertices-205	TTTTTTTTTTTGCCCTGTGATTTCAAATACGCTG
Irregular triangular pattern 1-6arm vertices-206	CGTAGGCCTGCGCGCAAATGTTTATCACAGGGCA
Irregular triangular pattern 1-6arm vertices-207	TGGCACCTCTATCTGAGGCGGTTACATTTGCGCG
Irregular triangular pattern 1-6arm vertices-208	CCTGGCGCGGGATAGGAGACTTTTCACGCCTGTC
Irregular triangular pattern 1-6arm vertices-209	CAGGCCTACGAACAGATTTCCTTAGTCTCCTATC
Irregular triangular pattern 1-6arm vertices-210	TTTTTTTTTTGTATGGGCTTCTTGGAAATCTGTT
Irregular triangular pattern 1-6arm vertices-211	CTCAAGACCCTGGTACCTACTTTGAAGCCCATAC
Irregular triangular pattern 1-6arm vertices-212	CGCCCTGCGTGCAAAGAGATTTTAGTAGGTACCA
Irregular triangular pattern 1-6arm vertices-213	GATAACGCTCGACAGGCGTGATTAATCTCTTTGC
Irregular triangular pattern 1-6arm vertices-214	TGGTGTTCTATGATTCACGTTTTTGTGCAATCAG
Irregular triangular pattern 1-6arm vertices-215	TCAATTTCAGACAGCGTGATTTTAACGTGAATCA
Irregular triangular pattern 1-6arm vertices-216	CGGTCCTAATTGCGGCAGTACTTAATCACGCTGT
Irregular triangular pattern 1-6arm vertices-217	TTTTTTTTTTTAGAAATTAAATTGTACTGCCGCA
Irregular triangular pattern 1-6arm vertices-218	TTTTTTTTTTCGAAACCCTTGTTTTTAATTTCTA
Irregular triangular pattern 1-6arm vertices-219	TAAACGTCTTCTGATTGCACATTCAAGGGTTTCG
Irregular triangular pattern 1-6arm vertices-220	CCTCTGCATCCGACATGCACCTTCTAGGAGGCGC
Irregular triangular pattern 1-6arm vertices-221	ACGCAGGGCGATAAGACAATTTTGGTGCATGTCG
Irregular triangular pattern 1-6arm vertices-222	ACCTCAACACGTAGAGTGCTGTTAATTGTCTTAT
Irregular triangular pattern 1-6arm vertices-223	TTTTTTTTTTAAGGACATTAGTTCAGCACTCTAC
Irregular triangular pattern 1-6arm vertices-224	TTTTTTTTTTGGACACGTCGATTCTAATGTCCTT
Irregular triangular pattern 1-6arm vertices-225	ATTAGGACCGGCGCCTCCTAGTTTCGACGTGTCC
Irregular triangular pattern 1-6arm vertices-226	GGGTCTTGAGCTGAGCGGCGCTTGCCGAGCAAAT
Irregular triangular pattern 1-6arm vertices-227	TTTTTTTTTTATGAACAGCGGTTGCGCCGCTCAG
Irregular triangular pattern 1-6arm vertices-228	TTTTTTTTTTGATCCAGTTGGTTCCGCTGTTCAT
Irregular triangular pattern 1-6arm vertices-229	TTTTTTTTTTATCGTGGTTCTTTCCAACTGGATC
Irregular triangular pattern 1-6arm vertices-230	TTTTTTTTTTCCCTGATGAATTTAGAACCACGAT
Irregular triangular pattern 1-6arm vertices-231	GTGTTGAGGTATTTGCTCGGCTTATTCATCAGGG
Irregular triangular pattern 1-6arm vertices-232	TTTTTTTTTTTTATCTATTTATTCATCTAGGGAT
Irregular triangular pattern 1-6arm vertices-233	TTTTTTTTTTGGAGGCGGTCTTTTATTGCGGATA
Irregular triangular pattern 1-6arm vertices-234	TTTTTTTTTTCTTGTTCCACCTTAGACCGCCTCC
Irregular triangular pattern 1-6arm vertices-235	TTTTTTTTTTATAAAGTTCTTTTTAGGCAGTGGA
Irregular triangular pattern 1-6arm vertices-236	TTTTTTTTTTAACCAAGTTGTTTAAGAACTTTAT
Irregular triangular pattern 1-6arm vertices-237	TTTTTTTTTTTATGGCAGTTATTTAAATCTGAAC
Irregular triangular pattern 1-6arm vertices-238	TTTTTTTTTTCACGTCAGTGATTTAACTGCCATA
Irregular triangular pattern 1-6arm vertices-239	TTTTTTTTTTTTGAAGGAGGGTTATTTAGCTAGA
Irregular triangular pattern 1-6arm vertices-240	TTTTTTTTTTCTAGCGTCTTATTCCCTCCTTCAA
Irregular triangular pattern 1-6arm vertices-241	CATGGAGCAATAGTGTTAGTATTGTAACCCTTAA
Irregular triangular pattern 1-6arm vertices-242	AGTGTTAAAGTGTTGACGACTTTTACTAACACTA
Irregular triangular pattern 1-6arm vertices-243	TTGAAGGGCGGTCATGTCTGTTTAGTCGTCAACA
Irregular triangular pattern 1-6arm vertices-244	ACCCTACCACCTCTCGAGCCGTTACAGACATGAC
Irregular triangular pattern 1-6arm vertices-245	TATTGTGTCGTTAAGGGTTACTTCGGCTCGAGAG
Irregular triangular pattern 1-6arm vertices-246	ATTTACTCCGAACTGTTGCAATTCGTCCTACTAG
Irregular triangular pattern 1-6arm vertices-247	CGAGCGCATTTACTTTCTGCGTTTTGCAACAGTT
Irregular triangular pattern 1-6arm vertices-248	GAAATTTACGCAGGAATGCGATTCGCAGAAAGTA
Irregular triangular pattern 1-6arm vertices-249	GGCACCTTCCGGAAGGTCCAATTTCGCATTCCTG
Irregular triangular pattern 1-6arm vertices-250	TTCGTGATAACTAGTAGGACGTTTTGGACCTTCC
Irregular triangular pattern 1-6arm vertices-251	CTATGCTTTGTTAGACTCATTTTTGAGGTTTAGA
Irregular triangular pattern 1-6arm vertices-252	ATTTCTTGTCGTGGCTTGCGCTTAATGAGTCTAA
Irregular triangular pattern 1-6arm vertices-253	TTGCGCAGATGCGGTCTCACGTTGCGCAAGCCAC
Irregular triangular pattern 1-6arm vertices-254	GGAGGATATTGCCACTAAGTTTTCGTGAGACCGC
Irregular triangular pattern 1-6arm vertices-255	AGCGGTAAGATCTAAACCTCATTAACTTAGTGGC
Irregular triangular pattern 1-6arm vertices-256	GAGTGTTATTTTCATACTACCTTCTGCAAGACAC
Irregular triangular pattern 1-6arm vertices-257	AGAGCCAACGCCACACTCTTATTGGTAGTATGAA
Irregular triangular pattern 1-6arm vertices-258	CCGCTCATCCGCATCGACTGCTTTAAGAGTGTGG
Irregular triangular pattern 1-6arm vertices-259	CTAGAAGGCGGGCATCACACCTTGCAGTCGATGC
Irregular triangular pattern 1-6arm vertices-260	GTTTCTAATAGTGTCTTGCAGTTGGTGTGATGCC
Irregular triangular pattern 1-6arm vertices-261	AGGTCTCAAACATCATTCCAGTTTCAAGCCTTGT
Irregular triangular pattern 1-6arm vertices-262	AATGCTTTATATATCCTATACTTCTGGAATGATG
Irregular triangular pattern 1-6arm vertices-263	AGAGGTGCCATAGTCGTACATTTGTATAGGATAT
Irregular triangular pattern 1-6arm vertices-264	CCGCGCCAGGTCGTGTTGAGCTTATGTACGACTA
Irregular triangular pattern 1-6arm vertices-265	ACATATGCATACAAGGCTTGATTGCTCAACACGA
Irregular triangular pattern 1-6arm vertices-266	AGTATTTCTATTTACGTTTCGTTAACAAGCGCTC
Irregular triangular pattern 1-6arm vertices-267	TGGCATGTGCGAGTTGTTTGATTCGAAACGTAAA
Irregular triangular pattern 1-6arm vertices-268	TAGAACACCAAGCATTCACGGTTTCAAACAACTC
Irregular triangular pattern 1-6arm vertices-269	CGTGTTCCCTTCTGTGAAGATTTCCGTGAATGCT
Irregular triangular pattern 1-6arm vertices-270	TCCGGACCGAGAGCGCTTGTTTTATCTTCACAGA
Irregular triangular pattern 1-6arm vertices-271	CTGTGCGTTTCGAATTGATCCTTGACTGAGTCAG
Irregular triangular pattern 1-6arm vertices-272	GTGGTAGGGTAGGCCAATAAATTGGATCAATTCG
Irregular triangular pattern 1-6arm vertices-273	CATTATATGCTCTATTTGTCTCTGCCGACGATCAGATTTTTATTGGCCT
Irregular triangular pattern 1-6arm vertices-274	TTGGTGGCCACGGGCGCTTAATAGCTATATAAGCGGTTTCTGATCGTCGGCAGAGA
Irregular triangular pattern 1-6arm vertices-275	CAAAGCATAGCGATCCACCCATTCCGCTTATATAGCTATTA
Irregular triangular pattern 1-6arm vertices-276	GCGCTTTCTCTTCCCGAGTACTTTGGGTGGATCG
Irregular triangular pattern 1-6arm vertices-277	GCCGCGTTTCCTGACTCAGTCTTGTACTCGGGAA
Irregular triangular pattern 1-6arm vertices-278	GGCAAGCTTACGGGAGAACCTTTTTATCGCCTCG
Irregular triangular pattern 1-6arm vertices-279	TAGTCTGTCCCCGTAGCGTATTTAGGTTCTCCCG
Irregular triangular pattern 1-6arm vertices-280	AGATCCCGATGTGACACCTCGTTATACGCTACGG
Irregular triangular pattern 1-6arm vertices-281	CGGAGTAAATCCGAGATTCTCTTCGAGGTGTCAC
Irregular triangular pattern 1-6arm vertices-282	TTCTCGCAATAGGGCATCATCATACTTCATATGTCGTTGAGAATCTCGG
Irregular triangular pattern 1-6arm vertices-283	CAAATAGAGCATATAATGAATTCAGGCCACCTAGCCTTCGACATATGAAGTATGAT
Irregular triangular pattern 1-6arm vertices-284	CGCCCTTCAACGAGGCGATAATTGGCTAGGTGGCCTGAATT
Irregular triangular pattern 1-6arm vertices-285	AGCGCCCGTGGCCACCAAGCCAGCTTATACTTCTTATTGTGGCGGGCTG
Irregular triangular pattern 1-6arm vertices-286	GATGCCCTATTGCGAGAAGTTTGTGATATGAGAGCTTTTAAGAAGTATAAGCTGGC
Irregular triangular pattern 1-6arm vertices-287	TTATCACGAAGATTGCGTAGTTTAGCTCTCATATCACAAAC
Irregular triangular pattern 1-6arm vertices-288	TTTGGACCAGAGGTCCAGCTGTTACTACGCAATC
Irregular triangular pattern 1-6arm vertices-289	CACAAGAAGCCATCCTCTTAGTTCAGCTGGACCT
Irregular triangular pattern 1-6arm vertices-290	AGACGGCTGATAGCCCTGACCTTCTAAGAGGATG
Irregular triangular pattern 1-6arm vertices-291	GACAAGAAATCAGCCCGCCACTTGGTCAGGGCTA
Irregular triangular pattern 1-6arm vertices-292	CATATGCCCTGTCCGTGGGTATTCGTGCGCTATC
Irregular triangular pattern 1-6arm vertices-293	CGCCTTCTAGACCATAATGTATTTACCCACGGAC
Irregular triangular pattern 1-6arm vertices-294	CGTTAATCTCTTGGAGAGCAAGGATGGGTTAAAGTATTTACATTATGGT
Irregular triangular pattern 1-6arm vertices-295	ACTCCTTCGACTTGCTTTGTAACTGTAAGAGCGGGCTTTACTTTAACCCATCCTTG
Irregular triangular pattern 1-6arm vertices-296	TAGAAATACTACTTTAGTGATTTGCCCGCTCTTACAGTTAC
Irregular triangular pattern 1-6arm vertices-297	TCGCTGAAGAAGGTAATAATGTTATCACTAAAGT
Irregular triangular pattern 1-6arm vertices-298	TTGGCTGGTAGATAGCGCACGTTCATTATTACCT
Irregular triangular pattern 1-6arm vertices-299	TACTTAGCCATCCTAGGCGGGTTCCTATTTGAAC
Irregular triangular pattern 1-6arm vertices-300	TGGAACATTCTCTTTGTAATATTCCCGCCTAGGA
Irregular triangular pattern 1-6arm vertices-301	TGTTCGGTTTTCCATCCCGCGTTTATTACAAAGA
Irregular triangular pattern 1-6arm vertices-302	TTTGAGACCTAAATCCAGGCCTTCGCGGGATGGA
Irregular triangular pattern 1-6arm vertices-303	CTTCATTCCAATGGAACTCTTACGGAACGAGAGACCTTGGCCTGGATTT
Irregular triangular pattern 1-6arm vertices-304	CTCTCCAAGAGATTAACGGGCTGGTCACGCACCACTTTGGTCTCTCGTTCCGTAAG
Irregular triangular pattern 1-6arm vertices-305	GGATGAGCGGGTTCAAATAGGTTAGTGGTGCGTGACCAGCC
Irregular triangular pattern 1-6arm vertices-306	AAAGCAAGTCGAAGGAGTCAATGTCGAGCTCTGGCCTTTCTCCCTGTGA
Irregular triangular pattern 1-6arm vertices-307	AGTTCCATTGGAATGAAGGGATGACGGTTTACGCAATTGGCCAGAGCTCGACATTG
Irregular triangular pattern 1-6arm vertices-308	ATGCATATGTCGCGTTCAACTTTTTGCGTAAACCGTCATCC
Irregular triangular pattern 1-6arm vertices-309	GAGCGTTATCAGACACATGGCTTAGTTGAACGCG
Irregular triangular pattern 1-6arm vertices-310	GATGCAGAGGACACACGGGACTTGCCATGTGTCT
Irregular triangular pattern 1-6arm vertices-311	CTGAAATTGAGCGTGCGCCGGTTGTCCCGTGTGT
Irregular triangular pattern 1-6arm vertices-312	GCACATGCCATCACAGGGAGATTCCGGCGCACGC

## Sheet: Irregular triangular 2
Irregular triangular pattern 2-6arm vertices-1	TGCGGCGCGTCTTGCTCAGAGGTCTTTTTTTTTT
Irregular triangular pattern 2-6arm vertices-2	GACCTCTGAGCTTATACGACATTTTTTTTTTTTT
Irregular triangular pattern 2-6arm vertices-3	AAATGTCGTATTTAACAATTATACACAGTTATAG
Irregular triangular pattern 2-6arm vertices-4	GTATAATTGTTTTCATGATCGGACTGCACTTCTTATAGAGCCGA
Irregular triangular pattern 2-6arm vertices-5	AAGAAGTGCAGTCCGATCATGTTCGGGCTGAGTCCCTAAATTCCTTTTTTTTTT
Irregular triangular pattern 2-6arm vertices-6	GGAATTTAGGGACTCAGCCCGTTGACGCGCCGCATTTTTTTTTT
Irregular triangular pattern 2-6arm vertices-7	TCATCCAAGCCTTGCATGACCCATTTTTTTTTTT
Irregular triangular pattern 2-6arm vertices-8	ATGGGTCATGCTTGTCACTGTTCATTTTTTTTTT
Irregular triangular pattern 2-6arm vertices-9	TGAACAGTGACTTGCTTGGTCTTGACAGAGTTAA
Irregular triangular pattern 2-6arm vertices-10	CAAGACCAAGCTTTCCTACCGCGTCAGGGTGACTTTGTCGGAGT
Irregular triangular pattern 2-6arm vertices-11	AGTCACCCTGACGCGGTAGGATTGGGCAACATACCGATGCTGGGTTAATCTCGG
Irregular triangular pattern 2-6arm vertices-12	CCCAGCATCGGTATGTTGCCCTTGGCTTGGATGACTATAACTGT
Irregular triangular pattern 2-6arm vertices-13	TGTGCTTATCGTTAAAGTTAACATTTTTTTTTTT
Irregular triangular pattern 2-6arm vertices-14	ATGTTAACTTTTTCTCGAGGTCTGTTTTTTTTTT
Irregular triangular pattern 2-6arm vertices-15	CAGACCTCGAGTTCGCCGCGGAACTGCCAGACCT
Irregular triangular pattern 2-6arm vertices-16	GTTCCGCGGCGTTCCGCCGTTGCCATGTGAGCGCGGTGATGTCC
Irregular triangular pattern 2-6arm vertices-17	GCGCTCACATGGCAACGGCGGTTCCTTATCAAACCCAGATCCATTCCAAGGGCG
Irregular triangular pattern 2-6arm vertices-18	ATGGATCTGGGTTTGATAAGGTTCGATAAGCACATTAACTCTGT
Irregular triangular pattern 2-6arm vertices-19	TCAGCCATGAGTTCCTATACGAAATTTTTTTTTT
Irregular triangular pattern 2-6arm vertices-20	TTTCGTATAGGTTTTTGACTCGAATTTTTTTTTT
Irregular triangular pattern 2-6arm vertices-21	TTCGAGTCAAATTGCGTTCGTTACCGTAGATAAC
Irregular triangular pattern 2-6arm vertices-22	GTAACGAACGCTTTTGACCCTTCTCTATTCTTTAGGCGCCCAAA
Irregular triangular pattern 2-6arm vertices-23	TAAAGAATAGAGAAGGGTCAATTGCTTGTCGTTCTACAGACAAGAATACCATAC
Irregular triangular pattern 2-6arm vertices-24	CTTGTCTGTAGAACGACAAGCTTCTCATGGCTGAAGGTCTGGCA
Irregular triangular pattern 2-6arm vertices-25	TATACAACACTTTGGACCTTGCATTTTTTTTTTT
Irregular triangular pattern 2-6arm vertices-26	ATGCAAGGTCCTTGCGCCCTAGGATTTTTTTTTT
Irregular triangular pattern 2-6arm vertices-27	TCCTAGGGCGCTTTAGAGATCACGATATGCTATT
Irregular triangular pattern 2-6arm vertices-28	CGTGATCTCTATTCATCCGGTGACCCTAACTGTTATTGGGATGC
Irregular triangular pattern 2-6arm vertices-29	AACAGTTAGGGTCACCGGATGTTAAATCTCGAGTGCTCTCAGTGTGAAGCTAGT
Irregular triangular pattern 2-6arm vertices-30	CACTGAGAGCACTCGAGATTTTTAGTGTTGTATAGTTATCTACG
Irregular triangular pattern 2-6arm vertices-31	CAGAGTGCGGCTTCGCTAACTAACTTTTTTTTTT
Irregular triangular pattern 2-6arm vertices-32	GTTAGTTAGCGTTTCTATACTCGGTTTTTTTTTT
Irregular triangular pattern 2-6arm vertices-33	CCGAGTATAGATTTCACCCTTTCCTTTTTTTTTT
Irregular triangular pattern 2-6arm vertices-34	GGAAAGGGTGATTACTGGCCCATGACGTGGAGACCTCCCTCTCA
Irregular triangular pattern 2-6arm vertices-35	GTCTCCACGTCATGGGCCAGTTTACGATAGTCCGGGTTCTACGTGACCTCGGTG
Irregular triangular pattern 2-6arm vertices-36	ACGTAGAACCCGGACTATCGTTTGCCGCACTCTGAATAGCATAT
Irregular triangular pattern 2-6arm vertices-37	AGAGATGTTCTTTAGGTGCCGGTTGTGACAATTCTCGGCTCTAT
Irregular triangular pattern 2-6arm vertices-38	GAATTGTCACAACCGGCACCTTTCGCTCTACAGCGACCTCGCCACCGAGATTAA
Irregular triangular pattern 2-6arm vertices-39	TGGCGAGGTCGCTGTAGAGCGTTTGTATTATCCGCCACAATCGT
Irregular triangular pattern 2-6arm vertices-40	CGGATAATACATTCTAGACTGAATAAAGGAACGGCCTGC
Irregular triangular pattern 2-6arm vertices-41	CCTTTATTCAGTCTAGTTCTAATCGATAGTAGGATGAACCCTTA
Irregular triangular pattern 2-6arm vertices-42	TCCTACTATCGATTAGTTAGAACATCTCTTTTTTTTTTT
Irregular triangular pattern 2-6arm vertices-43	AAGAAGCCTGGTTTCTACACAGAAGGCGTCAGAAACTCCGACAA
Irregular triangular pattern 2-6arm vertices-44	TTCTGACGCCTTCTGTGTAGATTATCTAAAGGTGCCAATGCTTTCGCCCTTGGA
Irregular triangular pattern 2-6arm vertices-45	AAAGCATTGGCACCTTTAGATTTTGCTTATTGCCTTAACTCGCT
Irregular triangular pattern 2-6arm vertices-46	GGCAATAAGCATTGGACTTGTAGTGCTGCTTTGTCCGAG
Irregular triangular pattern 2-6arm vertices-47	GCAGCACTACAAGTCCTTCTGCGGTCACACACTATCGGCTCGGG
Irregular triangular pattern 2-6arm vertices-48	TAGTGTGTGACCGCAGTTCCAGGCTTCTTACGATTGTGG
Irregular triangular pattern 2-6arm vertices-49	TTCGAAATCGATTACTAGCGCTCTCATCCTGAAAGGACATCACC
Irregular triangular pattern 2-6arm vertices-50	TTTCAGGATGAGAGCGCTAGTTTCGGAGATGGGCGGGAATGACTGTATGGTATT
Irregular triangular pattern 2-6arm vertices-51	AGTCATTCCCGCCCATCTCCGTTATAACCTATGTGCTGGCCAAT
Irregular triangular pattern 2-6arm vertices-52	ACATAGGTTATTTAGACCCGATAGCGGTCCCAACAGCAC
Irregular triangular pattern 2-6arm vertices-53	GACCGCTATCGGGTCTTTAGTGGATATCTTGTGCGTTTCTGGAC
Irregular triangular pattern 2-6arm vertices-54	GCACAAGATATCCACTTTTCGATTTCGAAAGCGAGTTAA
Irregular triangular pattern 2-6arm vertices-55	TACAAAGGTCGTTCACCCTCCTTAATCCGAATAATTTGGGCGCC
Irregular triangular pattern 2-6arm vertices-56	TTATTCGGATTAAGGAGGGTGTTGGATTGTGATATCGAAGATGGACTAGCTTCA
Irregular triangular pattern 2-6arm vertices-57	CCATCTTCGATATCACAATCCTTAACTGGCTGAGACTTTAGACT
Irregular triangular pattern 2-6arm vertices-58	CTCAGCCAGTTTTAACCATGAGTTGACACTGCAGTCTGG
Irregular triangular pattern 2-6arm vertices-59	GTGTCAACTCATGGTTTTTGGGCCATCCTTCTTAGGCTAAAGTT
Irregular triangular pattern 2-6arm vertices-60	TAAGAAGGATGGCCCATTCGACCTTTGTAATTGGCCAGC
Irregular triangular pattern 2-6arm vertices-61	AGTCCTGGTTATTGTCAGACCAACCGCAAGCTTAGCATCCCAAT
Irregular triangular pattern 2-6arm vertices-62	TAAGCTTGCGGTTGGTCTGACTTGGCGCCCGGGACTAAAGTACGCACCGAGGTC
Irregular triangular pattern 2-6arm vertices-63	CGTACTTTAGTCCCGGGCGCCTTAGTGGTTTGCATTGCCGACGA
Irregular triangular pattern 2-6arm vertices-64	TGCAAACCACTTTTAGTGGAACATTGCGCTCGATGAATA
Irregular triangular pattern 2-6arm vertices-65	GCGCAATGTTCCACTATTATCTTGCTTTAGCTTTCCCTATTTAC
Irregular triangular pattern 2-6arm vertices-66	AAAGCTAAAGCAAGATTTTAACCAGGACTAGTCTAAAGT
Irregular triangular pattern 2-6arm vertices-67	CAGCGCGGCATTTAGAGCTCAAATATTCTCTACTTGAGAGGGAG
Irregular triangular pattern 2-6arm vertices-68	AGTAGAGAATATTTGAGCTCTTTTGCGTCCGCGGTTCCACAGTATTTTTTTTTT
Irregular triangular pattern 2-6arm vertices-69	TACTGTGGAACCGCGGACGCATTACTGACTCACTTTTTTTTTTT
Irregular triangular pattern 2-6arm vertices-70	AGTGAGTCAGTTTAGGACGCGACGTGGCTTTTTTTTTTT
Irregular triangular pattern 2-6arm vertices-71	AGCCACGTCGCGTCCTTTAAGTAGCTTTAGTGCCTGGTGGCTAG
Irregular triangular pattern 2-6arm vertices-72	GGCACTAAAGCTACTTTTATGCCGCGCTGTCGTCGGCAA
Irregular triangular pattern 2-6arm vertices-73	TGGCTTCTCACTTAGACGGCTTCCCGCGGTTTTTTTTTT
Irregular triangular pattern 2-6arm vertices-74	CCGCGGGAAGCCGTCTTTCTAGCAGGTATTTCAATAAGGGTTCA
Irregular triangular pattern 2-6arm vertices-75	TTGAAATACCTGCTAGTTATAGAGGTGCACTGAAACAGG
Irregular triangular pattern 2-6arm vertices-76	TGCACCTCTATTTTAATGTATGGATTCAAGGAGT
Irregular triangular pattern 2-6arm vertices-77	TCCATACATTATTTACGTGCACCATTTTTTTTTT
Irregular triangular pattern 2-6arm vertices-78	TGGTGCACGTATTGTGAGAAGCCATTTTTTTTTT
Irregular triangular pattern 2-6arm vertices-79	TACACTGGTGCTTAGAAACCTTACATGAGGCAGGCCGTT
Irregular triangular pattern 2-6arm vertices-80	CTCATGTAAGGTTTCTTTAGCACAAGGCAGCGTTCCCGAGCCGA
Irregular triangular pattern 2-6arm vertices-81	AACGCTGCCTTGTGCTTTGCGTTAGAGTCTGTGCAGGCG
Irregular triangular pattern 2-6arm vertices-82	GACTCTAACGCTTGGTTGACATAGGACGAGAGGA
Irregular triangular pattern 2-6arm vertices-83	CTATGTCAACCTTGTCTGTCAGAACGCATCATTG
Irregular triangular pattern 2-6arm vertices-84	TTCTGACAGACTTGCACCAGTGTACCTGTTTCAG
Irregular triangular pattern 2-6arm vertices-85	TGATAACACCTTTTGCGACCAGCCATCGCCTCGGACAAA
Irregular triangular pattern 2-6arm vertices-86	GCGATGGCTGGTCGCATTTATTAAGCCGACACCCGTCCAGAAAC
Irregular triangular pattern 2-6arm vertices-87	GGGTGTCGGCTTAATATTGAAGCTTTACTGCGGTTCATA
Irregular triangular pattern 2-6arm vertices-88	AGTAAAGCTTCTTACCGTCTAGCATTGCTGCTAC
Irregular triangular pattern 2-6arm vertices-89	TGCTAGACGGTTTCACTGACAGGCCATAGTAACC
Irregular triangular pattern 2-6arm vertices-90	GCCTGTCAGTGTTAGGTGTTATCACGCCTGCACA
Irregular triangular pattern 2-6arm vertices-91	CTCCAACTCTTTTGGGCTAAGTGACGACGGTGCTGTTGG
Irregular triangular pattern 2-6arm vertices-92	CGTCGTCACTTAGCCCTTTATCTTTAAGAGTTACAACTTTAGCC
Irregular triangular pattern 2-6arm vertices-93	GTAACTCTTAAAGATATTTGTCCCTTCTTGTACTCGGAT
Irregular triangular pattern 2-6arm vertices-94	AAGAAGGGACATTTGCTGGTTCCGATACGGTGTG
Irregular triangular pattern 2-6arm vertices-95	CGGAACCAGCATTTGTCCCAGGTCGGATCCCGTG
Irregular triangular pattern 2-6arm vertices-96	GACCTGGGACATTTAGCTACAGTTTATGAACCGC
Irregular triangular pattern 2-6arm vertices-97	GAGTACGTTGATTACGCCTCTTCTGTTGACCAGACTGCA
Irregular triangular pattern 2-6arm vertices-98	TCAACAGAAGAGGCGTTTACCTCCTGATATGAACGTAAATAGGG
Irregular triangular pattern 2-6arm vertices-99	GTTCATATCAGGAGGTTTGACGCGCTTGCGCGGATCGGG
Irregular triangular pattern 2-6arm vertices-100	GCAAGCGCGTCTTATACTCGACTTAGAACCTGAC
Irregular triangular pattern 2-6arm vertices-101	AAGTCGAGTATTTGGTCAACTTATGTTCTTCCCT
Irregular triangular pattern 2-6arm vertices-102	ATAAGTTGACCTTTCAACGTACTCATCCGAGTAC
Irregular triangular pattern 2-6arm vertices-103	CCTTGGCACTTTTATCTCCAGAACTGAGATATTCATCGA
Irregular triangular pattern 2-6arm vertices-104	TCTCAGTTCTGGAGATTTATACCTATAGACTGCGCTAGCCACCA
Irregular triangular pattern 2-6arm vertices-105	CGCAGTCTATAGGTATTTACGCCTTAGCTTTTTTTTTTT
Irregular triangular pattern 2-6arm vertices-106	AGCTAAGGCGTTTATGCCATGATGTCTATCTTGG
Irregular triangular pattern 2-6arm vertices-107	CATCATGGCATTTCAGCGAGGCTTCGCGCGACTT
Irregular triangular pattern 2-6arm vertices-108	AAGCCTCGCTGTTAAGTGCCAAGGCCCGATCCGC
Irregular triangular pattern 2-6arm vertices-109	CTGTCTCGGAATTCCCGCGAACGAACTCCTTGAA
Irregular triangular pattern 2-6arm vertices-110	TCGTTCGCGGGTTCACCGTTGCTCCAATGATGCG
Irregular triangular pattern 2-6arm vertices-111	GAGCAACGGTGTTTATCCGGGATTTCCGGAAGAC
Irregular triangular pattern 2-6arm vertices-112	AATCCCGGATATTAATTAGAGTTATACATGTAGATTCAT
Irregular triangular pattern 2-6arm vertices-113	ATGTATAACTCTAATTTTGAGTAAGTGAGATAATTAGGCTCGTT
Irregular triangular pattern 2-6arm vertices-114	ATTATCTCACTTACTCTTTTCCGAGACAGTTTTTTTTTT
Irregular triangular pattern 2-6arm vertices-115	AGAATTTCACTTTGTAATAGTATATCCTCTCGTC
Irregular triangular pattern 2-6arm vertices-116	TATACTATTACTTCTATGATTGTCGGTTACTATG
Irregular triangular pattern 2-6arm vertices-117	GACAATCATAGTTTCACGCTACATTGGCCTTACG
Irregular triangular pattern 2-6arm vertices-118	ATGTAGCGTGATTCTCATTTGGCTGACGAATATTATACC
Irregular triangular pattern 2-6arm vertices-119	TCGTCAGCCAAATGAGTTAAGATCTCTCACTGTCTCCTCACACA
Irregular triangular pattern 2-6arm vertices-120	GACAGTGAGAGATCTTTTAGTGAAATTCTGTCTTCCGGA
Irregular triangular pattern 2-6arm vertices-121	TCACTATTGAGTTGATTTCAACAGGTAGCAGCAA
Irregular triangular pattern 2-6arm vertices-122	CTGTTGAAATCTTAGGGCAGGCTACACGGGATCC
Irregular triangular pattern 2-6arm vertices-123	TAGCCTGCCCTTTAGATAATATCAGCGGGACTGC
Irregular triangular pattern 2-6arm vertices-124	TGATATTATCTTTTTGAAAGATACTTGGTTACTTTGAAC
Irregular triangular pattern 2-6arm vertices-125	ACCAAGTATCTTTCAATTCCCTTGCTCGTCGAGTGATCAGGATA
Irregular triangular pattern 2-6arm vertices-126	ACTCGACGAGCAAGGGTTCTCAATAGTGACGTAAGGCCA
Irregular triangular pattern 2-6arm vertices-127	GAGGGCTCCGATTATTCACTCCTACACACCGTAT
Irregular triangular pattern 2-6arm vertices-128	TAGGAGTGAATTTCCCTACCAGACAGGGAAGAAC
Irregular triangular pattern 2-6arm vertices-129	GTCTGGTAGGGTTAAAGTTTATTGTGAAACCTAA
Irregular triangular pattern 2-6arm vertices-130	CAATAAACTTTTTGTTTCCCGGTTTAAGTGGTGCGATAC
Irregular triangular pattern 2-6arm vertices-131	ACTTAAACCGGGAAACTTTTACAATTAAGGGAACGTTCGCCTCA
Irregular triangular pattern 2-6arm vertices-132	GTTCCCTTAATTGTAATTTCGGAGCCCTCGCAGTCCCGC
Irregular triangular pattern 2-6arm vertices-133	GTACATAACTGTTACAAAGATTGGGTCAGGTTCT
Irregular triangular pattern 2-6arm vertices-134	CCAATCTTTGTTTTACTGGAATTAAAGTCGCGCG
Irregular triangular pattern 2-6arm vertices-135	TAATTCCAGTATTCTAGCCCGGGTTTAGACCACG
Irregular triangular pattern 2-6arm vertices-136	ACCCGGGCTAGTTATTACTTGTACCTCTTAAGGCGCGGG
Irregular triangular pattern 2-6arm vertices-137	AAGAGGTACAAGTAATTTCGCGCACATCGAATCCGCGATGAGAA
Irregular triangular pattern 2-6arm vertices-138	GGATTCGATGTGCGCGTTCAGTTATGTACTTAGGTTTCA
Irregular triangular pattern 2-6arm vertices-139	TCCAGGAAATTTTAGGTGGCCCAGCCAAGATAGA
Irregular triangular pattern 2-6arm vertices-140	CTGGGCCACCTTTATCCAGACACATTTTTTTTTT
Irregular triangular pattern 2-6arm vertices-141	TGTGTCTGGATTTTATTTCCTATGTTTTTTTTTT
Irregular triangular pattern 2-6arm vertices-142	CATAGGAAATATTATAAACCGCCTTGACTTTTTTTTTTT
Irregular triangular pattern 2-6arm vertices-143	AGTCAAGGCGGTTTATTTGTGAGTACCGGACTGACCTCCACTCT
Irregular triangular pattern 2-6arm vertices-144	TCAGTCCGGTACTCACTTAATTTCCTGGACGTGGTCTAA
Irregular triangular pattern 2-6arm vertices-145	TTTCATGCTTATTCATCCATAGAACCGTATTTTTTTTTT
Irregular triangular pattern 2-6arm vertices-146	TACGGTTCTATGGATGTTCAATTGGCATTCTAGAAACGAGCCTA
Irregular triangular pattern 2-6arm vertices-147	TCTAGAATGCCAATTGTTAGGCATTATGTTTACTGAGTA
Irregular triangular pattern 2-6arm vertices-148	ACATAATGCCTTTGCGTCTAAATCAGATCGCTGATCGGGATACC
Irregular triangular pattern 2-6arm vertices-149	TCAGCGATCTGATTTAGACGCTTTAGGCACGGCTTGCACGGCACTTTTTTTTTT
Irregular triangular pattern 2-6arm vertices-150	GTGCCGTGCAAGCCGTGCCTATTTAAGCATGAAATTTTTTTTTT
Irregular triangular pattern 2-6arm vertices-151	TTACCTCGACATTATCGCCATATTCGAGAATGAATCTAC
Irregular triangular pattern 2-6arm vertices-152	TCTCGAATATGGCGATTTGGTATAAAGGGCCTGTTGTGTGAGGA
Irregular triangular pattern 2-6arm vertices-153	ACAGGCCCTTTATACCTTCTTCATCGGTCGGACCCTCAT
Irregular triangular pattern 2-6arm vertices-154	GACCGATGAAGTTTCCCACGCCTAATGATAGGATGCGTCTCACC
Irregular triangular pattern 2-6arm vertices-155	ATCCTATCATTAGGCGTGGGATTCTGTTTGGGTCCTTGATATATCGGTCCATTG
Irregular triangular pattern 2-6arm vertices-156	ATATATCAAGGACCCAAACAGTTTGTCGAGGTAATACTCAGTAA
Irregular triangular pattern 2-6arm vertices-157	TATTGCGTCATTTGCAAAGTTATTTATAAGGTATAATAT
Irregular triangular pattern 2-6arm vertices-158	TTATAAATAACTTTGCTTCACTGCCCAAGGTACTTATCCTGATC
Irregular triangular pattern 2-6arm vertices-159	AGTACCTTGGGCAGTGTTAATAACCGCGCGATATAATTA
Irregular triangular pattern 2-6arm vertices-160	GCGCGGTTATTTTCACTTTAAACACCGCCAGGATATCCGGTAGG
Irregular triangular pattern 2-6arm vertices-161	ATCCTGGCGGTGTTTAAAGTGTTTTACAATGAACGGCACTCATCAAGCCATGCG
Irregular triangular pattern 2-6arm vertices-162	GATGAGTGCCGTTCATTGTAATTATGACGCAATAATGAGGGTCC
Irregular triangular pattern 2-6arm vertices-163	AAGTTACAGTCTTACCTGTTCATTCCTCGGTTCAAAGTA
Irregular triangular pattern 2-6arm vertices-164	CGAGGAATGAACAGGTTTTTCGCACCGGGAGGTATGAGGCGAAC
Irregular triangular pattern 2-6arm vertices-165	TACCTCCCGGTGCGAATTGCAAACTTAGTCGCCGCAACA
Irregular triangular pattern 2-6arm vertices-166	ACTAAGTTTGCTTCAGCGTGCCGGAGGTTAGCGAGATTCGGGCG
Irregular triangular pattern 2-6arm vertices-167	TCGCTAACCTCCGGCACGCTGTTGATCCCAGAATGCAATCTGATACTATATGAC
Irregular triangular pattern 2-6arm vertices-168	ATCAGATTGCATTCTGGGATCTTGACTGTAACTTTAATTATATC
Irregular triangular pattern 2-6arm vertices-169	AGACCGTTGGCTTTTGTGCACGAGACATTGTATCGCACC
Irregular triangular pattern 2-6arm vertices-170	AATGTCTCGTGCACAATTCAGTAACTCATCTCGTTTCTCATCGC
Irregular triangular pattern 2-6arm vertices-171	ACGAGATGAGTTACTGTTCCTGGCAAGCCTGTTTAAGGT
Irregular triangular pattern 2-6arm vertices-172	GGCTTGCCAGGTTTTAGTGTAATATGTCTACATTCTGCGTGATT
Irregular triangular pattern 2-6arm vertices-173	AATGTAGACATATTACACTAATTGCCAAAGTCTGGCGTGTTCGGTGAATTTATT
Irregular triangular pattern 2-6arm vertices-174	CCGAACACGCCAGACTTTGGCTTGCCAACGGTCTTGTTGCGGCG
Irregular triangular pattern 2-6arm vertices-175	CACCATCGTGCTTATTCAGTTAATCAGTACCCGCGCCTT
Irregular triangular pattern 2-6arm vertices-176	TACTGATTAACTGAATTTCTGAGAATTCGCCGCCAGAGTGGAGG
Irregular triangular pattern 2-6arm vertices-177	GGCGGCGAATTCTCAGTTTCCATGTGTGTTTTTTTTTTT
Irregular triangular pattern 2-6arm vertices-178	ACACACATGGATTAAGTCATTTGCGTAAATGCATTCGGCGCCAT
Irregular triangular pattern 2-6arm vertices-179	ATGCATTTACGCAAATGACTTTTTCGTTAGGCGAATGCGGTGCCACGCCACCTC
Irregular triangular pattern 2-6arm vertices-180	GGCACCGCATTCGCCTAACGATTGCACGATGGTGACCTTAAACA
Irregular triangular pattern 2-6arm vertices-181	GAGCTTCTGAATTCACGGGCGCTGTATCGGTGGTGGTATCCCGA
Irregular triangular pattern 2-6arm vertices-182	ACCACCGATACAGCGCCCGTGTTGACACGGAATAAACAAACCGACAATGGACCG
Irregular triangular pattern 2-6arm vertices-183	TCGGTTTGTTTATTCCGTGTCTTAGTCCTTGCGTGAACGGGCTT
Irregular triangular pattern 2-6arm vertices-184	ACGCAAGGACTTTGCGTGGATAAATTTTTTTTTT
Irregular triangular pattern 2-6arm vertices-185	TTTATCCACGCTTCGGTTCCGCAGTTTTTTTTTT
Irregular triangular pattern 2-6arm vertices-186	CTGCGGAACCGTTTTCAGAAGCTCTTTTTTTTTT
Irregular triangular pattern 2-6arm vertices-187	TCTGTTTATGGTTACTCATCGATTTGGGAGATGTGGTGAGACGC
Irregular triangular pattern 2-6arm vertices-188	ACATCTCCCAAATCGATGAGTTTAACTTCTGGTCGGTGGGTGGACGCATGGCTT
Irregular triangular pattern 2-6arm vertices-189	TCCACCCACCGACCAGAAGTTTTGTCATGGTACTGGACATACTG
Irregular triangular pattern 2-6arm vertices-190	AGTACCATGACTTCTTGGCGTTAGTTTTTTTTTT
Irregular triangular pattern 2-6arm vertices-191	CTAACGCCAAGTTTGAACGAAATCTTTTTTTTTT
Irregular triangular pattern 2-6arm vertices-192	GATTTCGTTCATTCCATAAACAGAAAGCCCGTTC
Irregular triangular pattern 2-6arm vertices-193	TTAAACCTGCTTTGTTTCGTAGGTCGATCACCTACCTACCGGAT
Irregular triangular pattern 2-6arm vertices-194	TAGGTGATCGACCTACGAAACTTTAACCAATATACGATAAAGTAGTCATATAGT
Irregular triangular pattern 2-6arm vertices-195	TACTTTATCGTATATTGGTTATTAATATAACTTAGGGTACCTTT
Irregular triangular pattern 2-6arm vertices-196	TAAGTTATATTTTGTACCACGCGGTTTTTTTTTT
Irregular triangular pattern 2-6arm vertices-197	CCGCGTGGTACTTGAGGCTAGAAGTTTTTTTTTT
Irregular triangular pattern 2-6arm vertices-198	CTTCTAGCCTCTTAGCAGGTTTAACAGTATGTCC
Irregular triangular pattern 2-6arm vertices-199	GACGTTACGTGTTATGTATGCACCGGAAGCGTATCGCCCGAATC
Irregular triangular pattern 2-6arm vertices-200	ATACGCTTCCGGTGCATACATTTGATCCCATCATGTGCTATTTAAATAAATTCA
Irregular triangular pattern 2-6arm vertices-201	TAAATAGCACATGATGGGATCTTCAGGGCGACCTTACGAAATTC
Irregular triangular pattern 2-6arm vertices-202	AGGTCGCCCTGTTTGTGATCTGTATTTTTTTTTT
Irregular triangular pattern 2-6arm vertices-203	TACAGATCACATTCCCACGGTGAGTTTTTTTTTT
Irregular triangular pattern 2-6arm vertices-204	CTCACCGTGGGTTCACGTAACGTCAAAGGTACCC
Irregular triangular pattern 2-6arm vertices-205	CGTTCAAATCCTTCGCCGCCCGGCAAGACCCATAAATCACGCAG
Irregular triangular pattern 2-6arm vertices-206	TATGGGTCTTGCCGGGCGGCGTTCTAAATCGAGCTACTAAGAGCGAGGTGGCGT
Irregular triangular pattern 2-6arm vertices-207	GCTCTTAGTAGCTCGATTTAGTTGAAAGTGTAAGCGGACGTCAC
Irregular triangular pattern 2-6arm vertices-208	CTTACACTTTCTTTTCCGTTTAGTTTTTTTTTTT
Irregular triangular pattern 2-6arm vertices-209	ACTAAACGGAATTGTGTACGGGCATTTTTTTTTT
Irregular triangular pattern 2-6arm vertices-210	TGCCCGTACACTTGGATTTGAACGGAATTTCGTA
Irregular triangular pattern 2-6arm vertices-211	AGTGATTTGGTTTTCGTGTGTCACCTTCCTCGAAATGGCGCCGA
Irregular triangular pattern 2-6arm vertices-212	TTCGAGGAAGGTGACACACGATTATACAAAGCCTCTACCTGAGATTTTTTTTTT
Irregular triangular pattern 2-6arm vertices-213	TCTCAGGTAGAGGCTTTGTATTTCACATTTCGGATTTTTTTTTT
Irregular triangular pattern 2-6arm vertices-214	TCCGAAATGTGTTATGCAAATACATTTTTTTTTT
Irregular triangular pattern 2-6arm vertices-215	TGTATTTGCATTTAAACTCGCAACTTTTTTTTTT
Irregular triangular pattern 2-6arm vertices-216	GTTGCGAGTTTTTACCAAATCACTGTGACGTCCG

[truncated: 20 more sheets: Cobweb-like patten, Straight tube, Donut, 180-tube, 135-tube, 90-tube, Tetrahedron, Octahedron-32bp, Cuboctahedron, Icosahedron, Triangulated cube, Triangulated Buckyball, enzyme digestion, Octahedron-42bp, Octahedron-52bp, 444-array, 884array, Diamond cubic array, cross-like, Octahedron-biotin]
